# Supplementary material for: Understanding network concepts in modules
Source: BMC Syst Biol. 2007 Jun 4;1:24. doi: 10.1186/1752-0509-1-24 (PMC3238286; doi:10.1186/1752-0509-1-24)
Supplement: Additional file 1 — Complete list of network concepts in the modules. An extended version of Table 1. [file 1752-0509-1-24-S1.xls]

## Sheet: Detailed-Module-Statistics
Drosophila protein-protein networks
Quantities	turquoise	blue	brown	yellow	green	red	black	purple	orange	pink	greenyellow	salmon	midnightblue	magenta	tan	cyan	grey60	lightgreen	gold	violet	maroon	bisque	chocolate	darkgreen	darkkhaki	darkorange	darkorchid	darkseagreen	grey
Size	96	83	68	57	50	49	43	36	34	32	31	28	28	24	22	21	17	16	15	15	14	13	12	12	12	12	12	10	509
Factorizability	0.810838	0.692645	0.838365	0.847135	0.813306	0.801284	0.629321	0.976908	0.741221	0.784451	0.830671	0.683473	0.852917	0.765721	0.768247	0.827809	0.933108	0.965282	0.725867	0.787001	0.817589	0.80742	0.932913	0.837457	0.853901	0.929183	0.944936	0.807952	0.166297
Density	0.175581	0.124716	0.216963	0.179447	0.249768	0.239521	0.209879	0.45277	0.134489	0.182933	0.139596	0.181519	0.169094	0.132052	0.152778	0.172088	0.224701	0.282303	0.18731	0.152992	0.171212	0.191833	0.369713	0.206064	0.287464	0.233192	0.279615	0.148827	0.0170171
Density.CF	0.174003	0.120762	0.217338	0.178947	0.251316	0.234087	0.210367	0.454167	0.133932	0.184068	0.139744	0.172535	0.169233	0.131805	0.149116	0.170917	0.218221	0.285384	0.167855	0.153089	0.171189	0.191948	0.37	0.205669	0.287475	0.237286	0.280123	0.146889	0.0166282
Density.CF.App	0.176337	0.122993	0.221239	0.182555	0.257236	0.240093	0.215989	0.467499	0.138282	0.191101	0.145074	0.180954	0.175734	0.138171	0.157628	0.180031	0.241507	0.307879	0.183665	0.165253	0.186421	0.209019	0.407541	0.225664	0.318229	0.262935	0.306134	0.165708	0.0166691
Centralization	0.237116	0.311301	0.225618	0.130659	0.319793	0.227329	0.223944	0.233202	0.0789909	0.234448	0.216007	0.174116	0.133663	0.0716409	0.14623	0.0999288	0.241756	0.439273	0.0918129	0.0973017	0.125049	0.0933638	0.187272	0.0945266	0.194437	0.32017	0.0887042	0.111585	0.0517111
Centralization.CF	0.230571	0.287892	0.214305	0.135257	0.299563	0.218358	0.202066	0.216562	0.0740183	0.207487	0.21648	0.191288	0.129981	0.0771513	0.128374	0.101156	0.250388	0.421206	0.179938	0.0923202	0.120209	0.0992724	0.18451	0.10092	0.201457	0.294754	0.0821317	0.119363	0.0554729
Centralization.CF.App	0.238312	0.303221	0.223429	0.14167	0.319121	0.230982	0.216301	0.232113	0.0796748	0.228663	0.243894	0.21266	0.143929	0.0856527	0.145703	0.114617	0.293024	0.5353	0.220525	0.109865	0.145778	0.121356	0.226773	0.125177	0.252324	0.398705	0.100591	0.161413	0.0560538
Heterogeneity	0.497633	0.64418	0.448414	0.342302	0.400292	0.414543	0.348371	0.177365	0.243179	0.427397	0.355496	0.442706	0.185707	0.312454	0.359214	0.211831	0.708401	0.3853	0.268675	0.305716	0.354582	0.232321	0.306592	0.223873	0.369149	0.396485	0.14031	0.290072	0.455752
Heterogeneity.CF	0.515722	0.701862	0.441381	0.350109	0.379895	0.466718	0.335602	0.157854	0.256227	0.406787	0.350851	0.531243	0.179901	0.316101	0.40937	0.23769	0.757878	0.352186	0.485052	0.297923	0.351086	0.226925	0.303629	0.228784	0.366746	0.34486	0.126802	0.322521	0.498923
Heterogeneity.CF.App	0.520585	0.710773	0.446276	0.355461	0.388193	0.475246	0.345498	0.163339	0.26396	0.421482	0.372706	0.550142	0.189278	0.325233	0.433621	0.25139	0.799463	0.411133	0.53967	0.322746	0.379361	0.248456	0.324651	0.251513	0.399595	0.413001	0.140098	0.368339	0.500467
ClusterCoef.Mean	0.285195	0.293029	0.320449	0.227888	0.354153	0.352802	0.317224	0.48206	0.15592	0.261561	0.186697	0.310873	0.180218	0.17085	0.203167	0.186756	0.588978	0.37166	0.224464	0.18805	0.216384	0.207978	0.445776	0.220139	0.380542	0.312227	0.288719	0.165319	0.0497079
ClusterCoef.CF.Mean	0.280236	0.271492	0.311769	0.226384	0.330696	0.349932	0.261658	0.477718	0.15266	0.252286	0.176973	0.288811	0.180705	0.160594	0.20609	0.191751	0.575903	0.361121	0.263595	0.183445	0.219504	0.213779	0.447524	0.229614	0.377833	0.299345	0.289931	0.182231	0.0259493
ClusterCoef.CF.App	0.281899	0.275298	0.313461	0.227538	0.333793	0.353432	0.264338	0.479089	0.15357	0.256746	0.182108	0.296096	0.181817	0.161908	0.212365	0.193815	0.610707	0.39446	0.285812	0.188042	0.226515	0.217496	0.456479	0.233858	0.392306	0.330259	0.291747	0.19235	0.0260137
Conformity.Mean	0.417733	0.348584	0.466889	0.4235	0.502087	0.484967	0.459311	0.674176	0.366354	0.430266	0.374692	0.417721	0.411652	0.363887	0.387896	0.414076	0.47676	0.537249	0.41403	0.392729	0.416059	0.43925	0.611211	0.454817	0.540102	0.490942	0.529739	0.386183	0.128982
kWithin.Mean	16.6802	10.2267	14.5365	10.049	12.2386	11.497	8.81493	15.8469	4.43814	5.67094	4.18787	4.90101	4.56553	3.03719	3.20834	3.44176	3.59522	4.23455	2.62234	2.14189	2.22576	2.302	4.06684	2.2667	3.16211	2.56511	3.07577	1.33944	8.6447
Yeast protein-protein networks
Quantities	turquoise	blue	brown	yellow	green	red	black	purple	orange	pink	greenyellow	salmon	midnightblue	magenta	tan	cyan	grey60	lightgreen	gold	violet	maroon	bisque	chocolate	darkgreen	darkkhaki	darkorange	darkorchid	darkseagreen	darkslateblue	deepskyblue	firebrick	forestgreen	hotpink	navy	orangered	royalblue	steelblue	wheat	yellowgreen	turquoise3	blue3	brown3	yellow3	green3	grey
Size	219	200	132	128	99	98	83	80	67	67	63	54	51	44	42	42	40	38	38	36	32	25	23	23	23	23	22	21	21	19	19	18	18	16	15	15	14	13	13	12	12	11	11	10	242
Factorizability	0.834683	0.824501	0.888427	0.704468	0.766017	0.662993	0.805509	0.890636	0.901859	0.8179	0.512083	0.682953	0.923352	0.965526	0.8321	0.76254	0.846133	0.914033	0.886047	0.816388	0.803402	0.906174	0.955742	0.618329	0.872944	0.880752	0.955325	0.801261	0.933292	0.765485	0.867154	0.897444	0.926175	0.765121	0.981501	0.846305	0.834035	0.930396	0.915807	0.970983	0.869152	0.931646	0.949197	0.929184	0.196485
Density	0.206817	0.109811	0.338404	0.0867496	0.180407	0.147419	0.261086	0.266658	0.268625	0.21992	0.0845409	0.116947	0.130691	0.454894	0.236119	0.166822	0.282011	0.322247	0.197147	0.221322	0.243017	0.140845	0.460026	0.163267	0.144578	0.316889	0.418679	0.241982	0.371824	0.371177	0.278301	0.334121	0.37981	0.237216	0.565522	0.239682	0.342563	0.432693	0.286215	0.581774	0.291244	0.279041	0.422478	0.393799	0.0258631
Density.CF	0.208789	0.10676	0.34082	0.0728413	0.177282	0.148606	0.258423	0.261951	0.267595	0.21455	0.0809642	0.111634	0.130966	0.4549	0.236352	0.167381	0.261206	0.3161	0.197328	0.217186	0.224534	0.12151	0.451607	0.148772	0.142783	0.313782	0.416335	0.241018	0.353783	0.371093	0.27782	0.326845	0.373781	0.225123	0.565032	0.230414	0.330232	0.425976	0.283528	0.581799	0.287744	0.278551	0.422618	0.394095	0.0232947
Density.CF.App	0.209887	0.10768	0.343698	0.0739273	0.17974	0.150421	0.262117	0.266057	0.272386	0.218769	0.0826454	0.114542	0.133676	0.465803	0.242761	0.172127	0.270207	0.32666	0.203034	0.225268	0.233963	0.132616	0.475826	0.157134	0.149999	0.330149	0.438498	0.25424	0.377217	0.392049	0.294403	0.349732	0.399795	0.24422	0.607529	0.251179	0.361189	0.466492	0.309637	0.635505	0.318815	0.308983	0.466525	0.442788	0.0234288
Centralization	0.278741	0.236309	0.25511	0.183749	0.24805	0.206406	0.359711	0.213913	0.257619	0.239962	0.149171	0.162265	0.124179	0.205378	0.286668	0.187162	0.188983	0.204395	0.210763	0.307634	0.160915	0.222536	0.180422	0.149044	0.169933	0.200551	0.153496	0.134572	0.279826	0.0923641	0.180346	0.236437	0.228516	0.186478	0.159773	0.191594	0.228966	0.234111	0.125993	0.106417	0.226823	0.161053	0.198637	0.245846	0.0357861
Centralization.CF	0.247803	0.197201	0.222491	0.186175	0.229592	0.182409	0.341794	0.219845	0.239729	0.203087	0.149096	0.161852	0.119173	0.212535	0.28169	0.184445	0.251261	0.190579	0.208197	0.282986	0.175598	0.225553	0.202339	0.202787	0.185736	0.232137	0.168292	0.141764	0.32998	0.0943609	0.187177	0.215865	0.224641	0.176258	0.162659	0.209275	0.26125	0.281722	0.147588	0.117115	0.233745	0.163328	0.19332	0.237725	0.0435914
Centralization.CF.App	0.251319	0.200674	0.226764	0.192522	0.236808	0.188324	0.355478	0.227084	0.249753	0.211371	0.15841	0.172013	0.126279	0.224774	0.304154	0.198397	0.268676	0.202275	0.225978	0.30939	0.189702	0.25846	0.221872	0.235627	0.216132	0.260788	0.186008	0.160127	0.375865	0.106585	0.216196	0.248262	0.257092	0.207443	0.188944	0.253125	0.317736	0.346245	0.179201	0.14211	0.297078	0.208971	0.24582	0.312282	0.0442622
Heterogeneity	0.410508	0.787254	0.349435	0.643567	0.558774	0.450055	0.382089	0.438988	0.408331	0.48248	0.450821	0.512425	0.190656	0.169343	0.325713	0.405248	0.410021	0.424353	0.256763	0.489455	0.356435	0.765596	0.355511	0.273142	0.261445	0.333577	0.307042	0.283275	0.428719	0.117226	0.242736	0.346437	0.358401	0.361092	0.206433	0.371272	0.327168	0.294775	0.257283	0.109024	0.340486	0.254996	0.16971	0.287615	0.428036
Heterogeneity.CF	0.379215	0.838658	0.322895	0.929175	0.590572	0.422148	0.407495	0.480206	0.417274	0.534336	0.518494	0.599152	0.178663	0.169018	0.321002	0.387676	0.56741	0.470484	0.251245	0.530553	0.523348	1.02371	0.405626	0.4409	0.299684	0.36053	0.324474	0.290718	0.538924	0.118498	0.248583	0.401963	0.401791	0.477832	0.210032	0.461325	0.414679	0.340967	0.288196	0.108366	0.372615	0.261134	0.166846	0.284108	0.618001
Heterogeneity.CF.App	0.381027	0.841607	0.324909	0.938344	0.594771	0.426907	0.412309	0.484181	0.422336	0.540546	0.530601	0.608768	0.184216	0.172818	0.329835	0.397527	0.576529	0.477979	0.260627	0.540029	0.538114	1.0458	0.413143	0.473154	0.326324	0.374453	0.334603	0.303479	0.551889	0.124946	0.264906	0.421889	0.413808	0.501169	0.22194	0.48994	0.447128	0.359261	0.310095	0.118779	0.411713	0.288813	0.187825	0.315756	0.621045
ClusterCoef.Mean	0.288991	0.269844	0.430087	0.198551	0.349894	0.240005	0.359224	0.376487	0.364625	0.349716	0.160376	0.205748	0.140372	0.480591	0.295683	0.233515	0.414481	0.46525	0.226253	0.335808	0.33039	0.323513	0.577502	0.264983	0.162972	0.397329	0.499797	0.297577	0.514671	0.424066	0.312765	0.425226	0.486444	0.319867	0.615285	0.306473	0.448981	0.501513	0.322844	0.593435	0.35945	0.314069	0.441899	0.466682	0.0930495
ClusterCoef.CF.Mean	0.273478	0.311389	0.416193	0.255811	0.324322	0.206963	0.352599	0.398612	0.370583	0.357204	0.131243	0.208408	0.139599	0.481863	0.288709	0.222845	0.46266	0.476183	0.223599	0.360721	0.370233	0.541023	0.619034	0.215182	0.170199	0.404625	0.512902	0.285593	0.601733	0.382137	0.315085	0.448435	0.511304	0.348271	0.61942	0.34742	0.464203	0.538678	0.33656	0.596662	0.381064	0.321459	0.448489	0.467071	0.0446077
ClusterCoef.CF.App	0.273997	0.312671	0.416911	0.259382	0.326072	0.2081	0.354489	0.400354	0.372576	0.359838	0.133577	0.211186	0.140101	0.482813	0.291348	0.225332	0.467693	0.479998	0.22546	0.365378	0.376917	0.558075	0.62377	0.225132	0.175662	0.410561	0.517538	0.288788	0.611427	0.383103	0.319426	0.458349	0.517969	0.358415	0.624264	0.360489	0.482899	0.548937	0.343429	0.5991	0.399721	0.329708	0.454566	0.481935	0.0448012
Conformity.Mean	0.457087	0.327325	0.584033	0.270832	0.421811	0.385857	0.508881	0.512573	0.517996	0.464224	0.28519	0.335292	0.362015	0.674697	0.486807	0.409913	0.513275	0.563972	0.444625	0.467986	0.476079	0.356807	0.674639	0.387688	0.378784	0.561956	0.646967	0.492071	0.599378	0.609438	0.528117	0.57472	0.614479	0.478494	0.753012	0.484183	0.579128	0.656207	0.53462	0.763247	0.540599	0.529994	0.65124	0.631276	0.152748
kWithin.Mean	45.0861	21.8525	44.3309	11.0172	17.6799	14.2997	21.409	21.0659	17.7293	14.5147	5.24153	6.19817	6.53456	19.5604	9.68086	6.8397	10.9984	11.9231	7.29445	7.74628	7.53353	3.38028	10.1206	3.59188	3.18071	6.97155	8.79225	4.83964	7.43648	6.68118	5.00943	5.68005	6.45676	3.55824	7.91731	3.35554	4.45331	5.19231	3.43458	6.39951	3.20368	2.79041	4.22478	3.54419	6.23301
Yeast weighted gene co-expression networks
Quantities	black	blue	brown	green	grey	purple	red	turquoise	yellow
Size	67	215	139	98	920	53	96	308	105
Factorizability	0.797982	0.696781	0.681458	0.627344	0.178681	0.897801	0.725466	0.692019	0.688302
Density	0.0827862	0.0520331	0.0597399	0.0537014	0.00520644	0.211101	0.0536067	0.0440571	0.0455547
Density.CF	0.0794048	0.0491372	0.0586302	0.0500151	0.00388288	0.208774	0.0519457	0.0429999	0.0446782
Density.CF.App	0.0812324	0.0495031	0.0591858	0.0507648	0.00389169	0.213774	0.0527254	0.0432022	0.0452598
Centralization	0.127511	0.0997778	0.069903	0.0860208	0.0208885	0.147855	0.114092	0.0790022	0.0883323
Centralization.CF	0.140497	0.113707	0.0797889	0.10367	0.028754	0.154481	0.119483	0.0872572	0.0959657
Centralization.CF.App	0.148202	0.115898	0.08163	0.10793	0.0290477	0.161806	0.124865	0.0883513	0.099767
Heterogeneity	0.622038	0.654323	0.507938	0.528429	0.583158	0.458178	0.575132	0.612078	0.540527
Heterogeneity.CF	0.703771	0.762646	0.548661	0.659653	1.03855	0.485258	0.638292	0.662455	0.582447
Heterogeneity.CF.App	0.712329	0.767489	0.552231	0.668678	1.04099	0.489584	0.647855	0.664847	0.59105
ClusterCoef.Mean	0.165219	0.120924	0.103355	0.101436	0.0322391	0.300251	0.101458	0.0903411	0.0833788
ClusterCoef.CF.Mean	0.179707	0.123487	0.0996108	0.103803	0.0167959	0.320773	0.103602	0.0892365	0.0805331
ClusterCoef.CF.App	0.181829	0.124416	0.100063	0.105226	0.0168778	0.322338	0.105166	0.0895441	0.0816206
Conformity.Mean	0.282878	0.221975	0.242405	0.224158	0.0623495	0.457975	0.228421	0.207514	0.211728
kWithin.Mean	5.46389	11.1351	8.24411	5.20904	4.78472	10.9773	5.09264	13.5255	4.73769
Yeast unweighted gene co-expression networks
Quantities	black	blue	brown	green	grey	purple	red	turquoise	yellow
Size	67	215	139	98	920	53	96	308	105
Factorizability	0.688627	0.567704	0.631682	0.529166	0.108069	0.907817	0.578746	0.564051	0.526116
Density	0.43962	0.316018	0.400167	0.352409	0.0238586	0.746009	0.358553	0.290135	0.313736
Density.CF	0.438079	0.314979	0.399933	0.349546	0.0145811	0.740246	0.360658	0.290434	0.318053
Density.CF.App	0.446453	0.316963	0.403584	0.354015	0.0146366	0.756098	0.365473	0.291754	0.321977
Centralization	0.358974	0.445132	0.365968	0.419029	0.144028	0.184012	0.547592	0.425986	0.493745
Centralization.CF	0.310551	0.368904	0.334392	0.372715	0.142752	0.161433	0.41368	0.359127	0.405911
Centralization.CF.App	0.321751	0.3739	0.340572	0.383834	0.144575	0.166745	0.426618	0.36256	0.418071
Heterogeneity	0.497756	0.585196	0.506285	0.469035	0.831879	0.307605	0.531216	0.630721	0.56292
Heterogeneity.CF	0.502008	0.585583	0.505195	0.482524	1.57359	0.331965	0.509866	0.625649	0.523868
Heterogeneity.CF.App	0.506613	0.587801	0.507521	0.486894	1.57812	0.333343	0.514567	0.627116	0.528848
ClusterCoef.Mean	0.762382	0.698612	0.71602	0.647598	0.373607	0.911101	0.674813	0.673824	0.654247
ClusterCoef.CF.Mean	0.69097	0.569566	0.632034	0.533462	0.176829	0.914853	0.575321	0.563465	0.518935
ClusterCoef.CF.App	0.69451	0.571159	0.633678	0.536232	0.178128	0.915852	0.578545	0.564519	0.522241
Conformity.Mean	0.663166	0.561684	0.632993	0.591948	0.120916	0.861296	0.601387	0.539265	0.564721
kWithin.Mean	29.0149	67.6279	55.223	34.1837	21.9261	38.7925	34.0625	89.0714	32.6286
