# Supplementary material for: Understanding network concepts in modules
Source: BMC Syst Biol. 2007 Jun 4;1:24. doi: 10.1186/1752-0509-1-24 (PMC3238286; doi:10.1186/1752-0509-1-24)
Supplement: Additional file 3 — Functional enrichment analysis (gene ontology) of the Drosophila PPI modules (DAVID software). [file 1752-0509-1-24-S3.xls]

Module	Category	Term	Count	Percentage	PValue	Genes
turquoise	GOTERM_BP_ALL	regulation of biological process	32	65.31%	2.37E-14	S6k, mus209, Pi3K92E, e(r), sug, fry, Hr39, gig, Pk61C, Dll, spn-A, bcd, Pten, Stam, Sox21b, EcR, pan, toy, eIF3-S9, crn, PHDP, Csk, par-1, CycC, cenG1A, mei-41, CTCF, ara, Tsc1, E5, CycK, dimm,
	GOTERM_BP_ALL	regulation of cellular process	29	59.18%	2.09E-12	S6k, mus209, Pi3K92E, e(r), sug, Hr39, gig, Pk61C, Dll, spn-A, bcd, Pten, Stam, Sox21b, EcR, pan, toy, eIF3-S9, crn, PHDP, par-1, CycC, mei-41, CTCF, ara, Tsc1, E5, CycK, dimm,
	GOTERM_BP_ALL	regulation of physiological process	28	57.14%	1.01E-11	S6k, mus209, Pi3K92E, e(r), sug, Hr39, gig, Pk61C, Dll, spn-A, bcd, Pten, Sox21b, EcR, pan, toy, eIF3-S9, crn, PHDP, par-1, CycC, mei-41, CTCF, ara, Tsc1, E5, CycK, dimm,
	GOTERM_BP_ALL	regulation of cellular physiological process	27	55.10%	3.97E-11	S6k, mus209, Pi3K92E, e(r), sug, Hr39, gig, Pk61C, Dll, spn-A, bcd, Pten, Sox21b, EcR, pan, toy, eIF3-S9, crn, PHDP, CycC, mei-41, CTCF, ara, Tsc1, E5, CycK, dimm,
	GOTERM_BP_ALL	regulation of cell growth	6	12.24%	2.08E-08	S6k, Pten, Tsc1, Pi3K92E, gig, Pk61C,
	GOTERM_BP_ALL	regulation of organ size	6	12.24%	9.84E-08	S6k, Pten, Tsc1, Pi3K92E, gig, Pk61C,
	GOTERM_BP_ALL	organ growth	6	12.24%	9.84E-08	S6k, Pten, Tsc1, Pi3K92E, gig, Pk61C,
	GOTERM_BP_ALL	cell growth	6	12.24%	1.99E-07	S6k, Pten, Tsc1, Pi3K92E, gig, Pk61C,
	GOTERM_MF_ALL	transcription regulator activity	16	32.65%	2.85E-07	pan, toy, e(r), sug, PHDP, CycC, Hr39, Dll, CTCF, bcd, ara, Sox21b, E5, CycK, dimm, EcR,
	GOTERM_BP_ALL	regulation of growth	7	14.29%	3.33E-07	S6k, Pten, Tsc1, Pi3K92E, Csk, gig, Pk61C,
blue	GOTERM_BP_ALL	development	74	87.06%	3.17E-42	phl, th, pb, gl, eff, Kr, slbo, tor, Ark, phyl, Nc, PTP-ER, sty, pbl, spen, Ras85D, dock, bun, drk, prd, Gap1, stumps, csw, 14-3-3epsilon, InR, Nrt, tws, Rca1, Lis-1, Src42A, argos, lqf, W, rl, dos, tor, chic, pnr, kis, grim, per, btl, morgue, rpr, gl, lilli, ed, stg, B-H1, eya, aop, faf, Chc, Dsor1, svp, shi, grk, ksr, sv, ftz-f1, cdc2, W, sag, dm, lz, Btk29A, Dcp-1, mask, ac, if, sev, rin, pnt,…
	GOTERM_BP_ALL	morphogenesis	56	65.88%	3.37E-42	phl, th, eff, Kr, tor, Ark, phyl, Nc, PTP-ER, pbl, sty, spen, Ras85D, dock, bun, drk, stumps, csw, InR, Nrt, Lis-1, Rca1, Src42A, lqf, argos, W, rl, dos, tor, chic, pnr, grim, btl, morgue, rpr, gl, lilli, B-H1, eya, aop, faf, Dsor1, svp, grk, sv, ftz-f1, dm, sag, lz, Btk29A, ac, if, sev, rin, pnt, bnl,
	GOTERM_BP_ALL	embryonic development	44	51.76%	9.41E-38	phl, rpr, pb, lilli, stg, eya, Kr, tor, Nc, sty, pbl, aop, spen, Ras85D, faf, drk, Dsor1, prd, svp, shi, grk, ksr, Gap1, ftz-f1, stumps, csw, sag, dm, InR, lz, tws, Src42A, lqf, Btk29A, W, Dcp-1, rl, dos, sev, chic, pnr, kis, grim, pnt,
	GOTERM_BP_ALL	organ development	52	61.18%	9.32E-37	phl, th, eff, Kr, tor, Ark, phyl, Nc, PTP-ER, pbl, Ras85D, bun, drk, prd, stumps, csw, 14-3-3epsilon, InR, tws, Lis-1, Rca1, Src42A, lqf, argos, W, rl, dos, chic, pnr, btl, morgue, rpr, gl, lilli, B-H1, eya, aop, faf, Dsor1, svp, sv, ftz-f1, sag, lz, Btk29A, Dcp-1, ac, sev, if, rin, pnt, bnl,
	GOTERM_BP_ALL	cell differentiation	49	57.65%	1.16E-36	phl, th, gl, eff, Kr, slbo, tor, Ark, phyl, Nc, PTP-ER, pbl, sty, spen, Ras85D, dock, bun, drk, csw, 14-3-3epsilon, InR, Nrt, Lis-1, lqf, argos, rl, dos, chic, pnr, gl, lilli, B-H1, eya, aop, Chc, Dsor1, shi, svp, grk, sv, cdc2, sag, lz, ac, mask, sev, if, pnt, rin,
	GOTERM_BP_ALL	organ morphogenesis	39	45.88%	2.93E-31	phl, morgue, th, gl, lilli, eff, B-H1, eya, Kr, tor, Ark, PTP-ER, Nc, phyl, pbl, aop, Ras85D, faf, bun, drk, Dsor1, svp, sv, stumps, csw, sag, lz, Rca1, argos, lqf, Btk29A, W, rl, dos, if, sev, pnr, rin, pnt,
	GOTERM_BP_ALL	cell fate commitment	31	36.47%	1.61E-30	gl, gl, eya, slbo, Kr, tor, PTP-ER, phyl, sty, spen, aop, Ras85D, bun, drk, Dsor1, svp, grk, sv, cdc2, csw, sag, lz, Lis-1, argos, lqf, ac, dos, sev, pnr, rin, pnt,
	GOTERM_BP_ALL	imaginal disc development	36	42.35%	2.58E-29	phl, btl, morgue, th, gl, lilli, eff, B-H1, eya, PTP-ER, phyl, aop, Ras85D, bun, faf, drk, Dsor1, svp, sv, csw, 14-3-3epsilon, sag, InR, lz, tws, Rca1, argos, Btk29A, W, rl, dos, if, sev, rin, pnt, bnl,
	GOTERM_BP_ALL	eye development	30	35.29%	2.87E-28	morgue, gl, lilli, eff, eya, Kr, Ark, PTP-ER, Nc, phyl, aop, Ras85D, bun, faf, drk, Dsor1, svp, sv, csw, sag, lz, Rca1, Src42A, argos, W, rl, dos, sev, rin, pnt,
	GOTERM_BP_ALL	larval or pupal development (sensu Insecta)	37	43.53%	3.06E-28	phl, morgue, rpr, th, gl, lilli, eff, B-H1, eya, PTP-ER, Nc, phyl, aop, Ras85D, bun, faf, drk, Dsor1, svp, sv, ftz-f1, csw, sag, lz, Rca1, argos, Btk29A, W, Dcp-1, rl, dos, if, sev, chic, grim, rin, pnt,
brown	GOTERM_BP_ALL	regulation of progression through cell cycle	25	56.82%	1.02E-29	CycJ, skpB, nej, CycA, Cdk4, E2f2, ald, mad2, ald, Mat1, png, CycG, ptc, rux, cdc2c, CycH, gft, cul-2, Cdc37, skpA, Cdk5, CycD, plu, grp, dap,
	GOTERM_BP_ALL	regulation of cell cycle	25	56.82%	1.14E-29	CycJ, skpB, nej, CycA, Cdk4, E2f2, ald, mad2, ald, Mat1, png, CycG, ptc, rux, cdc2c, CycH, gft, cul-2, Cdc37, skpA, Cdk5, CycD, plu, grp, dap,
	GOTERM_BP_ALL	cell cycle	27	61.36%	2.45E-22	SAK, CycJ, skpB, nej, CycA, Cdk4, E2f2, ald, mad2, ald, Mat1, png, skpC, CycG, ptc, rux, cdc2c, CycH, gft, cul-2, Cdc37, skpA, Cdk5, CycD, plu, grp, dap,
	GOTERM_BP_ALL	mitotic cell cycle	20	45.45%	2.72E-18	CycJ, SAK, skpB, ptc, rux, nej, cdc2c, CycA, Cdk4, E2f2, mad2, ald, skpA, ald, Cdk5, plu, grp, png, skpC, dap,
	GOTERM_BP_ALL	regulation of biological process	32	72.73%	3.10E-15	CycJ, mnb, skpB, nej, CycA, Cdk4, E2f2, pie, ald, mad2, p53, ald, Sirt2, Mat1, png, CycG, ptc, rux, Akt1, mbt, cdc2c, CycH, gft, cul-2, Cdc37, skpA, Cdk5, plu, Pak, CycD, grp, dap,
	GOTERM_BP_ALL	regulation of cellular process	31	70.45%	3.18E-15	CycJ, mnb, skpB, nej, CycA, Cdk4, E2f2, pie, ald, mad2, p53, ald, Sirt2, Mat1, png, CycG, ptc, rux, Akt1, mbt, cdc2c, CycH, gft, cul-2, Cdc37, skpA, Cdk5, plu, CycD, grp, dap,
	GOTERM_BP_ALL	regulation of cellular physiological process	30	68.18%	8.70E-15	CycJ, mnb, skpB, nej, CycA, Cdk4, E2f2, pie, ald, mad2, p53, ald, Sirt2, Mat1, png, CycG, ptc, rux, Akt1, cdc2c, CycH, gft, cul-2, Cdc37, skpA, Cdk5, plu, CycD, grp, dap,
	GOTERM_BP_ALL	regulation of physiological process	30	68.18%	2.00E-14	CycJ, mnb, skpB, nej, CycA, Cdk4, E2f2, pie, ald, mad2, p53, ald, Sirt2, Mat1, png, CycG, ptc, rux, Akt1, cdc2c, CycH, gft, cul-2, Cdc37, skpA, Cdk5, plu, CycD, grp, dap,
	GOTERM_BP_ALL	M phase of mitotic cell cycle	15	34.09%	9.80E-13	CycJ, SAK, skpB, nej, rux, CycA, cdc2c, Cdk4, mad2, ald, ald, skpA, Cdk5, grp, skpC,
	GOTERM_BP_ALL	mitosis	15	34.09%	9.80E-13	CycJ, SAK, skpB, nej, rux, CycA, cdc2c, Cdk4, mad2, ald, ald, skpA, Cdk5, grp, skpC,
yellow	GOTERM_MF_ALL	nucleic acid binding	22	68.75%	2.18E-10	Qm, brk, opa, eIF-4a, cad, dsx, Sirt4, RpLP1, odd, fkh, gcm2, Clp, br, esg, peb, BEAF-32, RpL3, slou, RpL35A, H2.0, disco, tos,
	GOTERM_MF_ALL	DNA binding	16	50.00%	2.76E-09	brk, opa, cad, Sirt4, dsx, odd, fkh, gcm2, br, esg, peb, BEAF-32, slou, H2.0, disco, tos,
	GOTERM_MF_ALL	specific RNA polymerase II transcription factor activity	7	21.88%	2.10E-08	opa, br, esg, cad, dsx, H2.0, odd,
	GOTERM_MF_ALL	transcription factor activity	11	34.38%	4.22E-08	gcm2, brk, opa, br, peb, cad, slou, dsx, H2.0, disco, fkh,
	SP_PIR_KEYWORDS	dna-binding	13	40.62%	7.49E-08	opa, eIF-4a, cad, dsx, odd, fkh, gcm2, br, esg, peb, slou, disco, H2.0,
	GOTERM_BP_ALL	organ development	14	43.75%	1.20E-07	brk, opa, eIF-4a, cad, dsx, odd, fkh, gcm2, br, esg, Mlp84B, peb, slou, disco,
	GOTERM_MF_ALL	RNA polymerase II transcription factor activity	9	28.12%	1.32E-07	brk, opa, br, esg, cad, slou, dsx, H2.0, odd,
	SP_PIR_KEYWORDS	developmental protein	12	37.50%	1.38E-07	gcm2, opa, br, Mlp84B, esg, cad, slou, sol, H2.0, disco, odd, fkh,
	SP_PIR_KEYWORDS	transcription regulation	11	34.38%	2.28E-07	gcm2, opa, br, esg, peb, cad, slou, dsx, disco, odd, fkh,
	GOTERM_MF_ALL	transcription regulator activity	13	40.62%	3.51E-07	brk, opa, cad, dsx, odd, fkh, gcm2, br, esg, peb, slou, disco, H2.0,
green	GOTERM_BP_ALL	cell fate commitment	29	50.88%	5.14E-34	fng, H, h, H, h, Egfr, E(spl), ebi, ato, vn, ro, numb, Dl, ap, htl, mam, sca, amos, emc, l(1)sc, rho, Su(H), Psn, N, sno, ast, Dl, da, neur, bs, S,
	GOTERM_BP_ALL	organ morphogenesis	34	59.65%	9.16E-33	fng, H, h, Egfr, E(spl), net, ato, ebi, Su(dx), numb, vn, ro, vg, Dl, ap, htl, mam, emc, sca, mew, nmo, rho, px, Bx, Su(H), N, sno, ast, Dl, da, rg, Fas2, mys, bs, S,
	GOTERM_BP_ALL	organ development	40	70.18%	1.99E-32	fng, H, h, Egfr, E(spl), Gp150, net, ato, Su(dx), ebi, numb, vn, ro, vg, Dl, ap, htl, HLHmbeta, mam, emc, sca, mew, l(1)sc, nmo, rho, px, Bx, Su(H), Pvf1, N, sno, Ser, ast, Dl, da, rg, neur, Fas2, mys, bs, S,
	GOTERM_BP_ALL	post-embryonic development	34	59.65%	4.91E-32	fng, H, h, Egfr, E(spl), net, ato, ebi, Su(dx), vn, ro, vg, Dl, ap, htl, mam, emc, sca, mew, nmo, rho, px, Bx, Su(H), N, sno, Ser, ast, ast, da, rg, Fas2, mys, bs, S,
	GOTERM_BP_ALL	imaginal disc morphogenesis	31	54.39%	6.97E-32	fng, H, h, Egfr, E(spl), net, ebi, Su(dx), ato, vn, ro, vg, Dl, ap, mam, emc, sca, mew, nmo, rho, px, Bx, Su(H), N, sno, ast, da, rg, Fas2, mys, bs, S,
	GOTERM_BP_ALL	imaginal disc development	32	56.14%	2.05E-31	fng, H, h, Egfr, E(spl), net, ebi, Su(dx), ato, vn, ro, vg, Dl, ap, mam, emc, sca, mew, nmo, rho, px, Bx, Su(H), N, sno, Ser, ast, da, rg, Fas2, mys, bs, S,
	GOTERM_BP_ALL	metamorphosis (sensu Insecta)	31	54.39%	2.67E-31	fng, H, h, Egfr, E(spl), net, ebi, Su(dx), ato, vn, ro, vg, Dl, ap, mam, emc, sca, mew, nmo, rho, px, Bx, Su(H), N, sno, ast, da, rg, Fas2, mys, bs, S,
	GOTERM_BP_ALL	metamorphosis	31	54.39%	3.18E-31	fng, H, h, Egfr, E(spl), net, ebi, Su(dx), ato, vn, ro, vg, Dl, ap, mam, emc, sca, mew, nmo, rho, px, Bx, Su(H), N, sno, ast, da, rg, Fas2, mys, bs, S,
	GOTERM_BP_ALL	cell differentiation	37	64.91%	6.99E-31	fng, H, h, H, h, Egfr, E(spl), ato, ebi, numb, vn, ro, Dl, ap, htl, HLHmbeta, mam, emc, amos, sca, mew, l(1)sc, rho, kuz, Su(H), Psn, N, sno, Ser, ast, Dl, da, rg, neur, Fas2, mys, bs, caps, S,
	GOTERM_BP_ALL	larval or pupal development (sensu Insecta)	33	57.89%	7.79E-31	fng, H, h, Egfr, E(spl), net, ebi, Su(dx), ato, vn, ro, vg, Dl, ap, mam, emc, sca, mew, nmo, rho, px, Bx, Su(H), N, sno, Ser, ast, ast, da, rg, Fas2, mys, bs, S,
red	GOTERM_MF_ALL	transcription regulator activity	32	61.54%	1.86E-25	Dsp1, z, ct, Pcl, mor, Scm, su(Hw), dom, e(y)1, Dfd, brm, abd-A, Abd-B, Pc, pho, Asx, Antp, esc, Su(var)205, Snr1, ash1, skd, Scr, Su(z)2, E(z), Ubx, trx, hth, salm, Psc, osa, lab,
	GOTERM_BP_ALL	regulation of transcription	35	67.31%	8.51E-25	Dsp1, z, ct, Pcl, mor, Scm, ph-p, su(Hw), dom, e(y)1, Dfd, brm, abd-A, Pc, tara, Abd-B, pho, Asx, Antp, esc, Snr1, Su(var)205, ash1, Scr, Su(z)2, E(z), Sce, Ubx, trx, hth, salm, Psc, osa, ph-d, lab,
	GOTERM_BP_ALL	transcription	36	69.23%	1.69E-24	Dsp1, z, ct, Pcl, mor, Scm, ph-p, su(Hw), dom, e(y)1, Dfd, brm, abd-A, Pc, tara, Abd-B, pho, Asx, Antp, esc, Snr1, Su(var)205, ash1, skd, Scr, Su(z)2, E(z), Sce, Ubx, trx, hth, salm, Psc, osa, ph-d, lab,
	GOTERM_BP_ALL	regulation of nucleobase, nucleoside, nucleotide and nucleic acid metabolism	35	67.31%	6.55E-24	Dsp1, z, ct, Pcl, mor, Scm, ph-p, su(Hw), dom, e(y)1, Dfd, brm, abd-A, Pc, tara, Abd-B, pho, Asx, Antp, esc, Snr1, Su(var)205, ash1, Scr, Su(z)2, E(z), Sce, Ubx, trx, hth, salm, Psc, osa, ph-d, lab,
	GOTERM_BP_ALL	regulation of metabolism	36	69.23%	1.64E-23	Dsp1, z, ct, Pcl, mor, Scm, ph-p, su(Hw), Dfd, dom, e(y)1, brm, abd-A, Pc, tara, Abd-B, pho, Asx, Antp, esc, Snr1, Su(var)205, ash1, Scr, Su(z)2, w, E(z), Sce, Ubx, trx, hth, salm, Psc, osa, ph-d, lab,
	GOTERM_BP_ALL	regulation of transcription, DNA-dependent	33	63.46%	3.02E-23	Dsp1, z, ct, Pcl, mor, ph-p, su(Hw), dom, e(y)1, Dfd, brm, abd-A, Pc, tara, Abd-B, pho, Asx, Antp, esc, Snr1, Su(var)205, ash1, Scr, Su(z)2, E(z), Sce, Ubx, trx, hth, Psc, osa, ph-d, lab,
	GOTERM_BP_ALL	transcription, DNA-dependent	34	65.38%	4.83E-23	Dsp1, z, ct, Pcl, mor, ph-p, su(Hw), dom, e(y)1, Dfd, brm, abd-A, Pc, tara, Abd-B, pho, Asx, Antp, esc, Snr1, Su(var)205, ash1, skd, Scr, Su(z)2, E(z), Sce, Ubx, trx, hth, Psc, osa, ph-d, lab,
	GOTERM_BP_ALL	regulation of cellular metabolism	35	67.31%	1.23E-22	Dsp1, z, ct, Pcl, mor, Scm, ph-p, su(Hw), dom, e(y)1, Dfd, brm, abd-A, Pc, tara, Abd-B, pho, Asx, Antp, esc, Snr1, Su(var)205, ash1, Scr, Su(z)2, E(z), Sce, Ubx, trx, hth, salm, Psc, osa, ph-d, lab,
	GOTERM_BP_ALL	transcription from RNA polymerase II promoter	29	55.77%	2.43E-22	Dsp1, z, ct, Pcl, mor, ph-p, su(Hw), dom, e(y)1, Dfd, brm, abd-A, Abd-B, pho, Antp, esc, Su(var)205, ash1, skd, Scr, Su(z)2, E(z), Ubx, trx, hth, Psc, osa, ph-d, lab,
	GOTERM_BP_ALL	establishment and/or maintenance of chromatin architecture	21	40.38%	7.86E-22	Dsp1, Pcl, esc, Snr1, E(Pc), Su(var)205, ash1, mor, ph-p, dom, brm, E(z), Pc, tara, pho, Sce, trx, Asx, Psc, osa, ph-d,
black	GOTERM_BP_ALL	organ morphogenesis	30	73.17%	6.39E-32	smo, wg, Vang, Pka-C1, arm, Rac1, shg, puc, sgg, ft, sd, sgl, fz2, spi, msn, Tak1, pk, dsh, Jra, zip, bi, in, hh, stan, hep, tsh, Rho1, Axn, rok, fz,
	GOTERM_BP_ALL	establishment and/or maintenance of cell polarity	20	48.78%	5.13E-31	zip, in, Vang, wg, Rac1, arm, shg, puc, stan, Apc, ft, Rho1, fz2, rok, Tak1, Apc2, pk, dsh, Jra, fz,
	GOTERM_BP_ALL	morphogenesis	34	82.93%	1.64E-30	smo, wg, ovo, Vang, Pka-C1, arm, Rac1, shg, puc, sgg, ft, Apc, sd, fz2, sgl, spi, msn, Tak1, Apc2, pk, dsh, Jra, zip, bi, hh, in, stan, sqh, hep, tsh, Rho1, Axn, rok, fz,
	GOTERM_BP_ALL	establishment of tissue polarity	18	43.90%	2.26E-30	zip, Vang, wg, in, Rac1, puc, stan, ft, sqh, hep, Rho1, msn, rok, Tak1, pk, dsh, Jra, fz,
	GOTERM_BP_ALL	establishment of planar polarity	18	43.90%	2.26E-30	zip, Vang, wg, in, Rac1, puc, stan, ft, sqh, hep, Rho1, msn, rok, Tak1, pk, dsh, Jra, fz,
	GOTERM_BP_ALL	morphogenesis of a polarized epithelium	18	43.90%	7.47E-29	zip, Vang, wg, in, Rac1, puc, stan, ft, sqh, hep, Rho1, msn, rok, Tak1, pk, dsh, Jra, fz,
	GOTERM_BP_ALL	organ development	33	80.49%	7.70E-29	smo, wg, Vang, Pka-C1, arm, Rac1, shg, Su(fu), puc, sgg, ft, sd, fz2, sgl, spi, msn, Tak1, pk, dsh, Jra, dally, zip, bi, in, hh, stan, ci, hep, tsh, Rho1, Axn, rok, fz,
	GOTERM_BP_ALL	imaginal disc development	26	63.41%	1.41E-26	smo, wg, Vang, Pka-C1, arm, Rac1, puc, sgg, ft, sd, spi, Tak1, pk, dsh, Jra, dally, bi, in, hh, stan, ci, tsh, Rho1, Axn, rok, fz,
	GOTERM_BP_ALL	imaginal disc morphogenesis	25	60.98%	1.44E-26	smo, wg, Vang, Pka-C1, arm, Rac1, puc, sgg, ft, sd, spi, Tak1, pk, dsh, Jra, bi, in, hh, stan, hep, tsh, Rho1, Axn, rok, fz,
	GOTERM_BP_ALL	metamorphosis (sensu Insecta)	25	60.98%	4.20E-26	smo, wg, Vang, Pka-C1, arm, Rac1, puc, sgg, ft, sd, spi, Tak1, pk, dsh, Jra, bi, in, hh, stan, hep, tsh, Rho1, Axn, rok, fz,
purple	GOTERM_BP_ALL	oogenesis (sensu Insecta)	3	33.33%	0.029125789	pip, bsk, mod(mdg4),
	GOTERM_BP_ALL	oogenesis	3	33.33%	0.030945462	pip, bsk, mod(mdg4),
	GOTERM_BP_ALL	female gamete generation	3	33.33%	0.033625174	pip, bsk, mod(mdg4),
	GOTERM_BP_ALL	biopolymer metabolism	5	55.56%	0.03543954	pip, translin, CHIP, bsk, mod(mdg4),
	SP_PIR_KEYWORDS	alternative splicing	3	33.33%	0.058009397	pip, mod(mdg4), Cyp9f2,
	GOTERM_BP_ALL	gametogenesis	3	33.33%	0.064632051	pip, bsk, mod(mdg4),
	GOTERM_MF_ALL	protein binding	7	77.78%	0.066783092	Sry-alpha, hale, translin, CHIP, bsk, Lcp2, mod(mdg4),
	GOTERM_BP_ALL	sexual reproduction	3	33.33%	0.067664669	pip, bsk, mod(mdg4),
	GOTERM_BP_ALL	reproduction	3	33.33%	0.082026967	pip, bsk, mod(mdg4),
	SP_PIR_KEYWORDS	developmental protein	3	33.33%	0.087350237	pip, Sry-alpha, bsk,
orange	GOTERM_MF_ALL	protein binding	15	93.75%	5.56E-05	c(3)G, sip1, rb, Oda, sip1, nuf, rtGEF, en, pcs, Lim1, Rlip, Prm, cactin, CkIIbeta, Traf3,
	GOTERM_BP_ALL	development	9	56.25%	0.002488029	rb, sip1, Prm, Oda, cactin, sip1, CkIIbeta, en, Lim1,
	SP_PIR_KEYWORDS	phosphorylation	3	18.75%	0.006883741	Prm, CkIIbeta, en,
	GOTERM_MF_ALL	enzyme regulator activity	4	25.00%	0.011137283	Rlip, Oda, rtGEF, CkIIbeta,
	GOTERM_MF_ALL	binding	15	93.75%	0.015053851	c(3)G, sip1, rb, Oda, sip1, nuf, rtGEF, en, pcs, Lim1, Rlip, Prm, cactin, CkIIbeta, Traf3,
	GOTERM_BP_ALL	tissue development	4	25.00%	0.016792593	sip1, Prm, en, Lim1,
	GOTERM_BP_ALL	nervous system development	4	25.00%	0.042509355	Oda, CkIIbeta, en, Lim1,
	GOTERM_BP_ALL	pattern specification	3	18.75%	0.05905403	cactin, en, Lim1,
	GOTERM_CC_ALL	intracellular	8	50.00%	0.062834911	rb, sip1, c(3)G, Prm, nuf, CkIIbeta, en, Lim1,
	GOTERM_BP_ALL	imaginal disc pattern formation	2	12.50%	0.067563251	en, Lim1,
pink	GOTERM_CC_ALL	extracellular matrix (sensu Metazoa)	3	23.08%	0.001190934	BM-40-SPARC, LanB1, Tsp,
	SMART_NAME	SM00181:EGF	3	23.08%	0.0013101	LanB1, C901, Tsp,
	GOTERM_CC_ALL	extracellular matrix	3	23.08%	0.001380294	BM-40-SPARC, LanB1, Tsp,
	INTERPRO_NAME	IPR006210:EGF	3	23.08%	0.002621562	LanB1, C901, Tsp,
	INTERPRO_NAME	IPR005634:Male specific sperm protein	2	15.38%	0.003259317	Mst84Da, Mst84Dc,
	INTERPRO_NAME	IPR013032:EGF-like region	3	23.08%	0.004468602	LanB1, C901, Tsp,
	PIR_SUPERFAMILY_NAME	SF002545:fruit fly testis-specific protein	2	15.38%	0.010835815	Mst84Da, Mst84Dc,
	SP_PIR_KEYWORDS	differentiation	3	23.08%	0.014002134	Mst84Da, Mst84Dc, Cas,
	SP_PIR_KEYWORDS	tandem repeat	2	15.38%	0.019816429	Mst84Da, Mst84Dc,
	GOTERM_MF_ALL	ion binding	5	38.46%	0.023126089	Mst84Da, Mst84Dc, BM-40-SPARC, Tsp, Noa36,
greenyellow	GOTERM_MF_ALL	protein binding	9	81.82%	0.018479048	hk, flw, Grp1, Ercc1, Scp2, hk, mtacp1, fl(2)d, Syx16,
	GOTERM_BP_ALL	vesicle-mediated transport	3	27.27%	0.028063065	hk, Grp1, Syx16,
	GOTERM_CC_ALL	cytoplasm	6	54.55%	0.048330141	hk, Scp2, hk, slgA, mtacp1, Syx16,
	SP_PIR_KEYWORDS	transit peptide	2	18.18%	0.068968871	slgA, mtacp1,
	GOTERM_BP_ALL	intracellular protein transport	3	27.27%	0.069025324	hk, Grp1, Syx16,
	UP_SEQ_FEATURE	transit peptide:Mitochondrion	2	18.18%	0.074703457	slgA, mtacp1,
	GOTERM_BP_ALL	protein transport	3	27.27%	0.075921613	hk, Grp1, Syx16,
	GOTERM_CC_ALL	intracellular membrane-bound organelle	7	63.64%	0.075991544	hk, Ercc1, Scp2, slgA, mtacp1, fl(2)d, Syx16,
	GOTERM_BP_ALL	establishment of protein localization	3	27.27%	0.076890967	hk, Grp1, Syx16,
	GOTERM_CC_ALL	membrane-bound organelle	7	63.64%	0.078037156	hk, Ercc1, Scp2, slgA, mtacp1, fl(2)d, Syx16,
salmon	GOTERM_BP_ALL	transforming growth factor beta receptor signaling pathway	10	43.48%	2.03E-18	sax, dpp, Med, tkv, put, Mad, sog, gbb, shn, scw,
	GOTERM_BP_ALL	pattern specification	15	65.22%	4.61E-17	Med, Tl, put, Rac2, eve, shn, dac, gsb, sax, dpp, Dp, tkv, Mad, sog, scw,
	GOTERM_BP_ALL	transmembrane receptor protein serine/threonine kinase signaling pathway	10	43.48%	6.23E-16	sax, dpp, Med, tkv, put, Mad, sog, gbb, shn, scw,
	GOTERM_BP_ALL	organ development	18	78.26%	2.14E-15	Med, Tl, put, gbb, Rac2, E2f, eve, shn, dac, gsb, sax, dpp, tkv, cg, Mad, sog, scw, Dp,
	GOTERM_BP_ALL	system development	17	73.91%	1.70E-14	Med, Tl, put, elB, CycE, Rac2, eve, shn, dac, gsb, sax, Poxm, dpp, tkv, Mad, sog, Dp,
	GOTERM_BP_ALL	development	22	95.65%	3.96E-14	Med, Tl, put, elB, gbb, CycE, Rac2, E2f, eve, shn, dac, gsb, sax, dpp, Poxm, Dp, tkv, cg, Mad, sog, scw, Dp,
	GOTERM_BP_ALL	imaginal disc development	14	60.87%	6.53E-14	Med, put, gbb, Rac2, E2f, shn, dac, sax, dpp, tkv, cg, Mad, sog, Dp,
	KEGG_PATHWAY	DME04350:TGF-BETA SIGNALING PATHWAY	9	39.13%	7.77E-14	sax, dpp, Med, tkv, put, Mad, sog, Rbf, gbb,
	GOTERM_BP_ALL	organ morphogenesis	14	60.87%	3.56E-13	Med, put, gbb, Rac2, eve, shn, dac, sax, dpp, tkv, cg, Mad, sog, Dp,
	GOTERM_BP_ALL	imaginal disc morphogenesis	13	56.52%	3.67E-13	Med, put, gbb, Rac2, shn, dac, sax, dpp, tkv, cg, Mad, sog, Dp,
midnightblue	GOTERM_MF_ALL	protein binding	14	93.33%	0.000122791	sip2, tinc, Es2, RpS11, jbug, Rad23, usnp, Hmx, And, fan, sip2, RhoGAP92B, Gsc, Rep1,
	GOTERM_MF_ALL	binding	15	100.00%	0.002569228	sip2, tinc, Es2, RpS11, jbug, Rad23, usnp, Hmx, stc, And, fan, sip2, RhoGAP92B, Gsc, Rep1,
	GOTERM_MF_ALL	structural molecule activity	4	26.67%	0.05023989	jbug, RpS11, stc, fan,
	GOTERM_BP_ALL	vesicle-mediated transport	3	20.00%	0.056210654	usnp, fan, RhoGAP92B,
	SP_PIR_KEYWORDS	nuclear protein	4	26.67%	0.083670891	Hmx, stc, Es2, Gsc,
	GOTERM_MF_ALL	transcription factor activity	3	20.00%	0.085108896	Hmx, stc, Gsc,
magenta	GOTERM_BP_ALL	intracellular transport	4	44.44%	0.00700492	p115, Snx6, SH3PX1, robl,
	GOTERM_BP_ALL	establishment of cellular localization	4	44.44%	0.007738897	p115, Snx6, SH3PX1, robl,
	GOTERM_BP_ALL	cellular localization	4	44.44%	0.007802106	p115, Snx6, SH3PX1, robl,
	INTERPRO_NAME	IPR001683:Phox-like	2	22.22%	0.011689604	Snx6, SH3PX1,
	GOTERM_MF_ALL	binding	9	100.00%	0.033137195	RpL23, Plap, fd59A, p115, Snx6, SH3PX1, l(1)G0136, CSN4, robl,
	GOTERM_BP_ALL	intracellular protein transport	3	33.33%	0.042961457	p115, Snx6, SH3PX1,
	GOTERM_BP_ALL	protein transport	3	33.33%	0.047422839	p115, Snx6, SH3PX1,
	GOTERM_BP_ALL	establishment of protein localization	3	33.33%	0.048051981	p115, Snx6, SH3PX1,
	GOTERM_CC_ALL	intracellular	6	66.67%	0.050111601	RpL23, Plap, fd59A, p115, CSN4, robl,
	GOTERM_BP_ALL	protein localization	3	33.33%	0.057198272	p115, Snx6, SH3PX1,
tan	GOTERM_BP_ALL	regulation of cellular physiological process	4	66.67%	0.026396922	Traf2, HLH4C, RpL7, Bap60,
	GOTERM_BP_ALL	regulation of physiological process	4	66.67%	0.028737324	Traf2, HLH4C, RpL7, Bap60,
	SP_PIR_KEYWORDS	Metal-binding	2	33.33%	0.030582146	Traf2, pxt,
	GOTERM_BP_ALL	regulation of cellular process	4	66.67%	0.030645773	Traf2, HLH4C, RpL7, Bap60,
	GOTERM_BP_ALL	regulation of biological process	4	66.67%	0.038903836	Traf2, HLH4C, RpL7, Bap60,
	GOTERM_MF_ALL	transcription regulator activity	3	50.00%	0.042645999	HLH4C, RpL7, Bap60,
	GOTERM_BP_ALL	cellular metabolism	6	100.00%	0.053959979	7B2, Traf2, pxt, HLH4C, RpL7, Bap60,
	GOTERM_BP_ALL	metabolism	6	100.00%	0.084123061	7B2, Traf2, pxt, HLH4C, RpL7, Bap60,
	GOTERM_BP_ALL	positive regulation of cellular physiological process	2	33.33%	0.085731588	Traf2, Bap60,
	GOTERM_BP_ALL	positive regulation of physiological process	2	33.33%	0.087043307	Traf2, Bap60,
cyan	GOTERM_MF_ALL	protein binding	9	75.00%	0.005906578	tun, tun, RpS3, Rbp4, mmd, Ppn, su(s), Cp38, a,
	GOTERM_BP_ALL	response to stimulus	5	41.67%	0.006498798	tun, RpS3, for, mmd, Ppn,
	GOTERM_MF_ALL	binding	10	83.33%	0.021640879	tun, tun, RpS3, Rbp4, for, mmd, Ppn, su(s), Cp38, a,
	INTERPRO_NAME	IPR001478:PDZ/DHR/GLGF	2	16.67%	0.053535014	tun, a,
	SMART_NAME	SM00228:PDZ	2	16.67%	0.067627273	tun, a,
	INTERPRO_NAME	IPR006209:EGF-like	2	16.67%	0.0738701	mmd, Ppn,
	INTERPRO_NAME	IPR013032:EGF-like region	2	16.67%	0.079349242	mmd, Ppn,
	GOTERM_BP_ALL	cell-cell adhesion	2	16.67%	0.086138265	mmd, Ppn,
grey60	INTERPRO_NAME	IPR013126:Heat shock protein 70	3	30.00%	2.09E-05	Hsp70Bbb, Hsp70Aa, Hsp70Ab, Hsp70Ba, Hsp70Bc, Hsp70Bb,
	INTERPRO_NAME	IPR001023:Heat shock protein Hsp70	3	30.00%	2.39E-05	Hsp70Bbb, Hsp70Aa, Hsp70Ab, Hsp70Ba, Hsp70Bc, Hsp70Bb,
	SP_PIR_KEYWORDS	heat shock	3	30.00%	0.000425539	Hsp70Bbb, Hsp70Aa, Hsp70Ab, Hsp70Ba, Hsp70Bc, Hsp70Bb,
	GOTERM_BP_ALL	response to heat	3	30.00%	0.000503612	Hsp70Bbb, Hsp70Aa, Hsp70Ab, Hsp70Ba, Hsp70Bc, Hsp70Bb,
	GOTERM_BP_ALL	response to temperature stimulus	3	30.00%	0.000694204	Hsp70Bbb, Hsp70Aa, Hsp70Ab, Hsp70Ba, Hsp70Bc, Hsp70Bb,
	GOTERM_CC_ALL	protein complex	6	60.00%	0.003627617	SmB, Bin1, Ef1gamma, B52, RpS18, l(2)06496,
	GOTERM_BP_ALL	protein complex assembly	3	30.00%	0.004380175	B52, Hsp70Aa, Hsp70Ab, Hsp70Ba, Hsp70Bc, Hsp70Bb,
	GOTERM_BP_ALL	response to protein stimulus	2	20.00%	0.011226378	Hsp70Aa, Hsp70Ab, Hsp70Ba, Hsp70Bc, Hsp70Bb,
	GOTERM_BP_ALL	response to unfolded protein	2	20.00%	0.011226378	Hsp70Aa, Hsp70Ab, Hsp70Ba, Hsp70Bc, Hsp70Bb,
	GOTERM_MF_ALL	RNA splicing factor activity, transesterification mechanism	2	20.00%	0.01476045	SmB, B52,
lightgreen	GOTERM_MF_ALL	protein binding	6	75.00%	0.05347293	Neos, Ela, msi, NC2alpha, Hey, imd,
	GOTERM_MF_ALL	nucleic acid binding	4	50.00%	0.066766464	msi, Neos, NC2alpha, Hey,
	GOTERM_MF_ALL	binding	7	87.50%	0.0776862	msi, Neos, Ela, msi, NC2alpha, Hey, imd,
	INTERPRO_NAME	IPR000504:RNA-binding region RNP-1 (RNA recognition motif)	2	25.00%	0.082212782	msi, Neos,
	SMART_NAME	SM00360:RRM	2	25.00%	0.083228648	msi, Neos,
	INTERPRO_NAME	IPR012677:Nucleotide-binding, alpha-beta plait	2	25.00%	0.091742257	msi, Neos,
gold	INTERPRO_NAME	IPR000504:RNA-binding region RNP-1 (RNA recognition motif)	2	40.00%	0.041982817	CstF-64, Rox8,
	INTERPRO_NAME	IPR012677:Nucleotide-binding, alpha-beta plait	2	40.00%	0.04696877	CstF-64, Rox8,
	SMART_NAME	SM00360:RRM	2	40.00%	0.056280225	CstF-64, Rox8,
	GOTERM_BP_ALL	mRNA processing	2	40.00%	0.091086498	CstF-64, Rox8,
	GOTERM_CC_ALL	intracellular	5	100.00%	0.091209904	CstF-64, noc, Myo95E, Rox8, Cpn,
	GOTERM_MF_ALL	mRNA binding	2	40.00%	0.094837613	CstF-64, Rox8,
	GOTERM_BP_ALL	mRNA metabolism	2	40.00%	0.09597664	CstF-64, Rox8,
violet	GOTERM_BP_ALL	ectoderm development	3	60.00%	0.003097693	vnd, zfh1, sns,
	GOTERM_BP_ALL	tissue development	3	60.00%	0.009135627	vnd, zfh1, sns,
	GOTERM_BP_ALL	nervous system development	3	60.00%	0.018222066	vnd, zfh1, sns,
	UP_SEQ_FEATURE	DNA-binding region:Homeobox	2	40.00%	0.023914104	vnd, zfh1,
	GOTERM_BP_ALL	heart development	2	40.00%	0.024216463	vnd, zfh1,
	GOTERM_BP_ALL	system development	3	60.00%	0.027263401	vnd, zfh1, sns,
	GOTERM_BP_ALL	organ development	3	60.00%	0.03264657	vnd, zfh1, sns,
	INTERPRO_NAME	IPR001356:Homeobox	2	40.00%	0.040804349	vnd, zfh1,
	INTERPRO_NAME	IPR012287:Homeodomain-related	2	40.00%	0.051513156	vnd, zfh1,
	GOTERM_BP_ALL	muscle development	2	40.00%	0.051609012	zfh1, sns,
maroon	SP_PIR_KEYWORDS	alternative splicing	2	100.00%	0.068244697	Rbp1, ple,
bisque	GOTERM_BP_ALL	response to hypoxia	2	40.00%	0.002254049	Ald, Ald,
	GOTERM_BP_ALL	mitotic spindle checkpoint	2	40.00%	0.004504286	Ald, Ald,
	GOTERM_BP_ALL	spindle checkpoint	2	40.00%	0.004504286	Ald, Ald,
	GOTERM_BP_ALL	mitotic checkpoint	2	40.00%	0.006376574	Ald, Ald,
	GOTERM_BP_ALL	cell cycle checkpoint	2	40.00%	0.007872502	Ald, Ald,
	GOTERM_BP_ALL	regulation of mitosis	2	40.00%	0.014211359	Ald, Ald,
	GOTERM_BP_ALL	cell cycle	3	60.00%	0.017257724	Ald, Pk17E, Ald,
	GOTERM_BP_ALL	female meiosis chromosome segregation	2	40.00%	0.023108562	Ald, Ald,
	GOTERM_BP_ALL	female meiosis	2	40.00%	0.02900648	Ald, Ald,
	GOTERM_BP_ALL	meiotic chromosome segregation	2	40.00%	0.02900648	Ald, Ald,
chocolate	GOTERM_BP_ALL	axon guidance	9	75.00%	1.39E-14	comm, lea, Abl, sli, trio, robo, Lar, Ptp69D, lola,
	GOTERM_BP_ALL	cellular morphogenesis during differentiation	10	83.33%	5.06E-14	comm, lea, Abl, Dab, sli, trio, robo, Lar, Ptp69D, lola,
	GOTERM_BP_ALL	axonogenesis	9	75.00%	1.65E-13	comm, lea, Abl, sli, trio, robo, Lar, Ptp69D, lola,
	GOTERM_BP_ALL	neuron morphogenesis during differentiation	9	75.00%	7.56E-13	comm, lea, Abl, sli, trio, robo, Lar, Ptp69D, lola,
	GOTERM_BP_ALL	neuron development	9	75.00%	7.56E-13	comm, lea, Abl, sli, trio, robo, Lar, Ptp69D, lola,
	GOTERM_BP_ALL	neurite morphogenesis	9	75.00%	7.56E-13	comm, lea, Abl, sli, trio, robo, Lar, Ptp69D, lola,
	GOTERM_BP_ALL	neuron differentiation	9	75.00%	1.04E-12	comm, lea, Abl, sli, trio, robo, Lar, Ptp69D, lola,
	GOTERM_BP_ALL	neurogenesis	9	75.00%	4.78E-12	comm, lea, Abl, sli, trio, robo, Lar, Ptp69D, lola,
	GOTERM_BP_ALL	cell migration	9	75.00%	8.40E-12	comm, lea, Abl, sli, trio, robo, Lar, Ptp69D, lola,
	GOTERM_BP_ALL	cellular morphogenesis	10	83.33%	1.22E-11	comm, lea, Abl, Dab, sli, trio, robo, Lar, Ptp69D, lola,
darkkhaki	INTERPRO_NAME	IPR008271:Serine/threonine protein kinase, active site	3	60.00%	0.001346573	Doa, lok, KP78b,
	GOTERM_BP_ALL	biopolymer metabolism	5	100.00%	0.001716765	Doa, enok, lok, Srp54, KP78b,
	SP_PIR_KEYWORDS	serine/threonine-protein kinase	3	60.00%	0.001954936	Doa, lok, KP78b,
	GOTERM_MF_ALL	protein serine/threonine kinase activity	3	60.00%	0.002076269	Doa, lok, KP78b,
	INTERPRO_NAME	IPR001245:Tyrosine protein kinase	3	60.00%	0.002438127	Doa, lok, KP78b,
	INTERPRO_NAME	IPR002290:Serine/threonine protein kinase	3	60.00%	0.002714081	Doa, lok, KP78b,
	GOTERM_BP_ALL	protein modification	4	80.00%	0.003197529	Doa, enok, lok, KP78b,
	GOTERM_MF_ALL	transferase activity	4	80.00%	0.003308576	Doa, enok, lok, KP78b,
	INTERPRO_NAME	IPR000719:Protein kinase	3	60.00%	0.003421099	Doa, lok, KP78b,
	SMART_NAME	SM00220:S_TKc	3	60.00%	0.003451722	Doa, lok, KP78b,
darkorange	SP_PIR_KEYWORDS	activator	2	40.00%	0.030130343	ewg, cnc,
	GOTERM_MF_ALL	molecular function unknown	3	60.00%	0.048374769	PSR, Bsg25D, MESK2,
	SP_PIR_KEYWORDS	nuclear protein	3	60.00%	0.066845149	PSR, ewg, cnc,
	GOTERM_BP_ALL	mesoderm development	2	40.00%	0.078067038	ewg, cnc,
	GOTERM_MF_ALL	RNA polymerase II transcription factor activity	2	40.00%	0.081264385	ewg, cnc,
darkorchid	SP_PIR_KEYWORDS	phosphoprotein	2	50.00%	0.03148533	D1, Ef2b,
	SP_PIR_KEYWORDS	phosphorylation	2	50.00%	0.064951186	D1, Ef2b,
	GOTERM_MF_ALL	nucleic acid binding	3	75.00%	0.077930231	D1, RpS3A, Ef2b,
