# Supplementary material for: Understanding network concepts in modules
Source: BMC Syst Biol. 2007 Jun 4;1:24. doi: 10.1186/1752-0509-1-24 (PMC3238286; doi:10.1186/1752-0509-1-24)
Supplement: Additional file 4 — Functional enrichment analysis (gene ontology) of the yeast PPI modules (DAVID software). [file 1752-0509-1-24-S4.xls]

Module	Category	Term	Count	Percentage	PValue	Genes
turquoise	GOTERM_CC_ALL	endoplasmic reticulum	107	55.15%	3.61E-90	ICE2, SCT1, SCS2, ALG8, ERG4, ATF2, ASI3, DPM1, ORM1, ERF2, BIG1, CWH41, SIL1, MNS1, ERV14, HRD3, OPI3, OST1, LEM3, OST5, SPF1, SSO2, SVP26, ARE1, SPC2, SWA2, SWH1, MSC7, DER1, RTN1, KAR2, SCJ1, FAR3, VPH2, MNL1, LCB3, ORM2, SSM4, SCS3, PMT2, OST2, ALG9, ILM1, OST6, PMT1, SEC66, SEC16, ROT2, YSY6, SBH2, ALG5, LHS1, EPS1, PMT4, SEC12, GPI17, CUE1, SEC62, ERG5, ADP1, HMG2, GPT2, OST3, RCE1, ARV1, S…
	GOTERM_CC_ALL	Golgi apparatus	60	30.93%	4.42E-51	COG7, ARV1, SYS1, ERV25, COG5, GEA2, ARL1, CDC50, CCC2, SFB2, LCB4, ARL3, ERV46, DRS2, PEP1, ERV14, COG8, PCT1, ATX2, YPT6, TRS31, VPS52, COG6, RUD3, SVP26, TLG2, PMR1, SEC24, GOT1, SWH1, GDA1, PSD2, ARF2, YND1, ERP1, IMH1, YMD8, GEF1, RER1, NEO1, SFT2, COY1, SEC28, BET5, KEX1, STV1, SEC16, TVP15, TRS20, TRS33, VRG4, KEX2, RGP1, SGM1, SAC1, RIC1, GSG1, ARF1, GYP1, TVP38,
	SP_PIR_KEYWORDS	membrane	122	62.89%	6.79E-50	ICE2, SCT1, SCS2, SYS1, ALG8, ERG4, ATF2, GEA2, ASI3, DPM1, ORM1, ERF2, BIG1, CWH41, CCC2, NEM1, MNS1, ENT5, ERV14, LEM3, OST1, PCT1, ATX2, YPT6, OST5, SPF1, SSO2, SVP26, ARE1, TLG2, SPC2, PMR1, GOT1, RTN1, SLC1, GDA1, ERP1, YIP5, VPH2, YMD8, LCB3, ORM2, RER1, SCS3, PMT2, OST2, SEC28, ALG9, STV1, SEY1, ILM1, OST6, YIM1, PMT1, SEC66, YSY6, VRG4, SBH2, ALG5, EPS1, PMT4, PSD1, SEC12, GPI17, GOS1, TV…
	SP_PIR_KEYWORDS	endoplasmic reticulum	60	30.93%	5.61E-49	ADP1, SRP72, SCS2, HMG2, OST3, RCE1, ALG8, SED4, ERV25, DPM1, ERF2, ERG2, CWH41, IRE1, SBH1, SFB2, MNS1, SHR5, CNE1, PEP1, ERV14, VMA21, OST1, FAR8, TRS31, ARE1, SEC24, PDI1, RTN1, SWF1, SEL1, KAR2, YOS9, ERP1, FAR3, VPH2, PMT6, ORM2, ALG6, SCS7, PMT2, BET5, ALG9, SEC66, PMT1, SEC16, TRS20, TRS33, SBH2, ALG5, WBP1, LHS1, PMT4, SEC12, GPI17, OLE1, SEC63, GSG1, GOS1, DIE2,
	GOTERM_CC_ALL	nuclear envelope-endoplasmic reticulum network	53	27.32%	1.51E-47	HMG2, OST3, RCE1, ALG8, SED4, HSD1, ASI3, DPM1, ERF2, HRD1, BIG1, CWH41, SBH1, IRE1, NEM1, STT3, ARL3, ERV46, SHR5, CNE1, LAS21, ERV14, VMA21, OST1, OST5, SPF1, SPC2, BFR1, SWA2, DER1, SWF1, VPH2, SSM4, NEO1, OST2, SPT23, MGA2, OST6, SEC66, PMT1, SEC16, SBH2, ALG5, WBP1, EPS1, SAC1, SEC12, GPI17, CUE1, OLE1, SEC63, SEC62, DIE2,
	GOTERM_CC_ALL	endomembrane system	69	35.57%	5.44E-47	OST3, HMG2, RCE1, SYS1, ALG8, SED4, HSD1, ASI3, DPM1, ERF2, HRD1, BIG1, CWH41, IRE1, SBH1, CCC2, SFB2, NEM1, STT3, ARL3, ERV46, ENT5, SHR5, CNE1, LAS21, DRS2, ERV14, VMA21, OST1, PCT1, ATX2, OST5, SPF1, SVP26, SPC2, SEC24, BFR1, SWA2, GOT1, DER1, SWF1, PSD2, VPH2, SSM4, NEO1, SFT2, COY1, OST2, SEC28, SPT23, MGA2, OST6, PMT1, SEC66, SEC16, TVP15, SBH2, ALG5, WBP1, EPS1, SAC1, SEC12, GPI17, CUE1, O…
	GOTERM_CC_ALL	endoplasmic reticulum membrane	48	24.74%	1.19E-42	OST3, HMG2, RCE1, VPH2, ALG8, HSD1, SED4, ASI3, SSM4, ERF2, HRD1, NEO1, BIG1, CWH41, IRE1, SBH1, OST2, STT3, SPT23, MGA2, ERV46, SHR5, OST6, SEC16, PMT1, SEC66, CNE1, LAS21, ERV14, VMA21, SBH2, OST1, ALG5, WBP1, EPS1, SAC1, SEC12, SPF1, OST5, GPI17, CUE1, OLE1, SEC63, SPC2, SEC62, SWA2, DER1, DIE2,
	SP_PIR_KEYWORDS	transmembrane	104	53.61%	1.71E-39	ICE2, SCT1, SCS2, SYS1, ALG8, ERG4, ASI3, DPM1, ORM1, ERF2, BIG1, CWH41, CCC2, NEM1, MNS1, ERV14, OST1, LEM3, ATX2, OST5, SPF1, SSO2, SVP26, ARE1, TLG2, SPC2, PMR1, GOT1, RTN1, SLC1, GDA1, ERP1, YIP5, VPH2, YMD8, LCB3, ORM2, RER1, SCS3, PMT2, OST2, ALG9, STV1, SEY1, ILM1, OST6, YIM1, PMT1, SEC66, VRG4, SBH2, ALG5, EPS1, PMT4, SEC12, GPI17, GOS1, TVP38, ADP1, HMG2, GPT2, OST3, RCE1, CWH43, SED4, G…
	GOTERM_CC_ALL	cytoplasm	181	93.30%	8.33E-38	SRP72, ICE2, SCT1, SCS2, CBR1, SYS1, ALG8, ERG4, ATF2, GEA2, ASI3, DPM1, ORM1, ERF2, BIG1, CWH41, SIL1, CCC2, SFB2, AGE2, NEM1, MNS1, ENT5, DGA1, ERV14, OPI3, HRD3, LEM3, BRE5, OST1, ATX2, PCT1, YPT6, OST5, SPF1, PER1, SVP26, SSO2, ARE1, TLG2, PMR1, SPC2, SEC24, SWA2, GOT1, SWH1, DER1, MSC7, SLC1, RTN1, GDA1, ARF2, PSD2, KAR2, ERP1, SCJ1, FAR3, MNL1, VPH2, YMD8, GEF1, LCB3, RER1, ORM2, SSM4, SCS3…
	GOTERM_BP_ALL	secretion	54	27.84%	1.63E-36	SRP72, COG7, SCS2, SYS1, APL6, SED4, ERV25, GEA2, COG5, BST1, SIL1, SBH1, SFB2, AGE2, ENT5, ERV46, SLY41, DRS2, ERV14, COG8, TRS31, VPS52, COG6, SSO2, RUD3, PMR1, SEC24, GOT1, SEL1, APL5, ARF2, KAR2, YOS9, ERP1, RER1, NEO1, SFT2, AGE1, SEC28, BET5, SEC66, TRS20, TRS33, YSY6, SBH2, SAC1, SEC12, SEC63, GSG1, ARF1, SEC62, GOS1, APS3, APM3,
blue	GOTERM_CC_ALL	microtubule cytoskeleton	42	21.54%	1.09E-36	DYN3, BIM1, SPC98, DYN2, NUF2, NSL1, TUB2, NNF1, PAC11, AME1, ASE1, KIP3, NIP100, BUB2, NKP2, NUD1, VIK1, MPS2, CBF2, TUB4, STU2, JNM1, CLB4, CTF19, SPO21, TUB3, ARP1, SPC72, STU1, KAR3, OKP1, MCM21, BFA1, PAC1, SPC97, TUB1, BIK1, MTW1, DYN1, CIN8, DSN1, KIP2,
	GOTERM_BP_ALL	microtubule-based process	40	20.51%	1.98E-36	DYN3, MIF2, BIM1, SPC25, SPC98, DYN2, NUF2, CIN4, CIN2, TUB2, PAC11, ASE1, NIP100, KIP3, HCM1, NUM1, NUD1, VIK1, BEM2, TID3, CBF2, TUB4, STU2, SPC24, DMA2, TUB3, ARP1, SPC72, STU1, LIA1, PAC1, SPC97, TUB1, DMA1, KAR9, BIK1, DYN1, CIN8, KIP2, RBL2,
	GOTERM_CC_ALL	kinetochore	32	16.41%	4.49E-34	MIF2, BIM1, BUB3, SPC25, CSE4, CHL4, PLC1, CBF1, IML3, BUB1, NUF2, CTF13, NSL1, NNF1, CTF3, AME1, NKP2, TID3, MCM16, CBF2, STU2, SPC24, MAD2, CTF19, MCM22, NKP1, OKP1, MCM21, BIK1, MTW1, CIN8, DSN1,
	GOTERM_CC_ALL	chromosome, pericentric region	33	16.92%	1.39E-33	MIF2, BIM1, BUB3, SPC25, CSE4, CHL4, PLC1, CBF1, IML3, BUB1, NUF2, CTF13, NSL1, NNF1, CTF3, AME1, NKP2, SPO13, TID3, MCM16, CBF2, STU2, SPC24, MAD2, CTF19, MCM22, NKP1, OKP1, MCM21, BIK1, MTW1, CIN8, DSN1,
	GOTERM_CC_ALL	condensed nuclear chromosome	35	17.95%	7.86E-33	MIF2, BUB3, SPC25, CSE4, CHL4, PLC1, IML3, BUB1, ZIP1, MCD1, NUF2, CTF13, NSL1, NNF1, CTF3, AME1, TOP2, HOP1, SPO13, TID3, MCM16, CBF2, STU2, SPC24, MAD2, CTF19, MCM22, OKP1, MCM21, RED1, BIK1, MTW1, CIN8, DSN1, DMC1,
	GOTERM_CC_ALL	condensed chromosome	35	17.95%	6.20E-32	MIF2, BUB3, SPC25, CSE4, CHL4, PLC1, IML3, BUB1, ZIP1, MCD1, NUF2, CTF13, NSL1, NNF1, CTF3, AME1, TOP2, HOP1, SPO13, TID3, MCM16, CBF2, STU2, SPC24, MAD2, CTF19, MCM22, OKP1, MCM21, RED1, BIK1, MTW1, CIN8, DSN1, DMC1,
	GOTERM_CC_ALL	condensed nuclear chromosome, pericentric region	29	14.87%	5.57E-31	MIF2, BUB3, SPC25, CSE4, CHL4, PLC1, IML3, BUB1, NUF2, CTF13, NSL1, NNF1, CTF3, AME1, SPO13, TID3, MCM16, CBF2, STU2, SPC24, MAD2, CTF19, MCM22, OKP1, MCM21, BIK1, MTW1, CIN8, DSN1,
	GOTERM_CC_ALL	condensed chromosome, pericentric region	29	14.87%	5.57E-31	MIF2, BUB3, SPC25, CSE4, CHL4, PLC1, IML3, BUB1, NUF2, CTF13, NSL1, NNF1, CTF3, AME1, SPO13, TID3, MCM16, CBF2, STU2, SPC24, MAD2, CTF19, MCM22, OKP1, MCM21, BIK1, MTW1, CIN8, DSN1,
	GOTERM_CC_ALL	chromosome	49	25.13%	2.76E-30	BIM1, BUB3, SPC25, CSE4, IML3, BUB1, MCD1, CTF13, NNF1, POL12, TOP2, SPO13, TID3, CBF2, MCM16, STU2, SPC24, CTF19, NKP1, SAS2, MCM6, MTW1, DMC1, DSN1, MIF2, CHL4, CBF1, PLC1, NUF2, ZIP1, NSL1, CTF3, AME1, PRI2, POL2, STM1, NKP2, IXR1, HOP1, MCM1, RAP1, MAD2, MCM22, ORC1, OKP1, MCM21, RED1, BIK1, CIN8,
	GOTERM_CC_ALL	nuclear chromosome	45	23.08%	3.16E-30	MIF2, BUB3, SPC25, CHL4, CSE4, PLC1, IML3, BUB1, ZIP1, NUF2, MCD1, CTF13, NSL1, NNF1, CTF3, AME1, PRI2, TOP2, POL12, STM1, POL2, IXR1, HOP1, SPO13, MCM1, RAP1, TID3, MCM16, CBF2, STU2, SPC24, MAD2, CTF19, MCM22, ORC1, OKP1, MCM21, SAS2, RED1, BIK1, MCM6, MTW1, CIN8, DSN1, DMC1,
brown	GOTERM_BP_ALL	DNA metabolism	67	52.34%	3.01E-39	MMS22, TOP3, RAD53, HST3, RAD27, REV1, RAD24, RAD2, LGE1, SLX1, MRC1, PSY3, SAE2, RTT101, RAD6, ORC5, HUR1, CAC2, SLX4, NUP133, DIA2, RNH201, TOF1, PSO2, RAD5, RAD9, HEX3, MGS1, RFC4, VID21, XRS2, MMS1, RAD18, LRS4, RAD17, RTT107, RAD54, CSM1, RTT109, RAD55, SHU2, RAD52, RNR4, UBC13, POL32, HPR5, REV7, TPP1, RLF2, SLX8, MSI1, RNH202, SAS4, RAD57, RFC3, RAD50, REV3, MPH1, MCM2, SGS1, PIF1, RRM3, H…
	GOTERM_BP_ALL	response to DNA damage stimulus	45	35.16%	9.43E-37	RAD17, MMS22, RAD53, RAD27, REV1, RTT107, RAD54, RAD24, RAD2, RAD55, SLX1, SHU2, SAE2, PSY3, RAD52, LCD1, UBC13, POL32, RAD6, REV7, HPR5, TPP1, MSI1, CAC2, DUN1, RAD57, RFC3, RAD50, REV3, PSO2, ASF1, RAD5, MPH1, RAD9, HEX3, RFC4, HYS2, CTF4, XRS2, MMS1, MRE11, RMI1, RAD18, RDH54, RAD51,
	GOTERM_BP_ALL	response to endogenous stimulus	45	35.16%	4.57E-36	RAD17, MMS22, RAD53, RAD27, REV1, RTT107, RAD54, RAD24, RAD2, RAD55, SLX1, SHU2, SAE2, PSY3, RAD52, LCD1, UBC13, POL32, RAD6, REV7, HPR5, TPP1, MSI1, CAC2, DUN1, RAD57, RFC3, RAD50, REV3, PSO2, ASF1, RAD5, MPH1, RAD9, HEX3, RFC4, HYS2, CTF4, XRS2, MMS1, MRE11, RMI1, RAD18, RDH54, RAD51,
	GOTERM_BP_ALL	DNA repair	39	30.47%	9.58E-32	MMS22, RAD53, RAD27, REV1, RTT107, RAD54, RAD24, RAD2, RAD55, SLX1, SHU2, PSY3, SAE2, RAD52, UBC13, POL32, RAD6, HPR5, REV7, TPP1, MSI1, CAC2, RAD57, RFC3, RAD50, REV3, PSO2, RAD5, MPH1, RAD9, RFC4, HYS2, CTF4, XRS2, MMS1, MRE11, RAD18, RDH54, RAD51,
	GOTERM_BP_ALL	biopolymer metabolism	89	69.53%	2.35E-28	MMS22, TOP3, RAD53, HST3, RAD27, REV1, RAD24, RAD2, LSM7, LGE1, SLX1, BRO1, MRC1, SAE2, PSY3, RTT101, RAD6, UBP14, WSS1, ORC5, HUR1, CAC2, SLX4, RNH201, NUP133, DIA2, VPS25, TOF1, SNF8, PSO2, RAD5, RAD9, CTK3, MGS1, HEX3, CTK1, RFC4, VID21, VPS15, VPS34, XRS2, MMS1, RAD18, LRS4, RAD17, RTT107, RAD54, CSM1, RTT109, RAD55, CTK2, SHU2, RAD52, STP22, RNR4, UBC13, RPN4, POP2, POL32, REV7, HPR5, TPP1, …
	GOTERM_BP_ALL	response to stress	50	39.06%	5.49E-27	MMS22, RAD53, RAD27, REV1, TSA1, RAD24, RAD2, SLX1, PSY3, SAE2, LCD1, RAD6, CAC2, SKN7, PSO2, RAD5, ASF1, RAD9, HEX3, RFC4, MMS1, XRS2, RAD18, RAD17, RAD54, RTT107, RAD55, SHU2, RAD52, SOD1, UBC13, HPR5, REV7, POL32, TPP1, MSI1, DUN1, RAD57, RFC3, REV3, RAD50, MPH1, HYS2, CTF4, MRE11, UBC4, RAD51, RDH54, RMI1, ISC1,
	GOTERM_BP_ALL	response to stimulus	56	43.75%	4.91E-26	MMS22, RAD53, RAD27, REV1, TSA1, RAD24, RAD2, SLX1, PSY3, SAE2, LCD1, RAD6, WSS1, CAC2, SKN7, VPS25, SNF8, PSO2, RAD5, ASF1, RAD9, HEX3, RAD61, RFC4, MMS1, XRS2, RAD18, RAD17, RAD54, RTT107, RAD55, SHU2, RAD52, SOD1, UBC13, RPN4, HPR5, REV7, POL32, TPP1, MSI1, DUN1, RAD57, RFC3, RAD50, REV3, MPH1, HYS2, CTF4, UBC4, MRE11, RMI1, RDH54, RAD51, VPS36, ISC1,
	GOTERM_BP_ALL	nucleobase, nucleoside, nucleotide and nucleic acid metabolism	83	64.84%	1.08E-24	MMS22, TOP3, RAD53, HST3, RAD27, REV1, CAF130, RAD24, RAD2, LSM7, LGE1, SLX1, MRC1, SAE2, PSY3, SPT21, RTT101, RAD6, ORC5, HUR1, CAC2, SLX4, SKN7, RNH201, NUP133, DIA2, VPS25, TOF1, SNF8, PSO2, RAD5, RAD9, CTK3, MGS1, HEX3, CTK1, RFC4, VID21, XRS2, MMS1, RAD18, LRS4, RAD17, RTT107, RAD54, CSM1, RTT109, RAD55, CTK2, SHU2, RAD52, RNR4, UBC13, POP2, POL32, REV7, HPR5, TPP1, SWI6, RLF2, LSM1, SLX8, M…
	SP_PIR_KEYWORDS	dna damage	25	19.53%	2.92E-21	RAD17, RAD53, RAD27, REV1, RAD54, RAD24, RAD2, RAD55, HPR5, REV7, RAD6, TPP1, DUN1, RAD57, TOF1, REV3, RAD50, PSO2, RAD5, VID21, MRE11, XRS2, RAD18, RDH54, RAD51,
	GOTERM_BP_ALL	macromolecule metabolism	93	72.66%	2.55E-19	RAD53, MMS22, TOP3, HST3, RAD27, REV1, RAD24, RAD2, LSM7, LGE1, SLX1, BRO1, MRC1, SAE2, PSY3, RTT101, RAD6, UBP14, WSS1, ORC5, HUR1, CAC2, SLX4, RNH201, NUP133, DIA2, VPS25, TOF1, SNF8, PSO2, RAD5, RAD9, CTK3, MGS1, HEX3, CTK1, RFC4, VID21, VPS15, VPS34, XRS2, MMS1, RAD18, LRS4, RAD17, RTT107, RAD54, CSM1, AAT2, RTT109, RAD55, CTK2, SHU2, RAD52, STP22, RNR4, UBC13, RPN4, POP2, PFD1, POL32, REV7, …
yellow	SP_PIR_KEYWORDS	membrane	82	68.33%	6.31E-37	TAT2, SNC2, SRP102, TAT1, GTT1, VTC4, YET1, SUR4, SEC11, SNL1, ERG28, UBC6, VPS17, SHR3, PHO88, GSF2, LCB2, CHS7, LAC1, PMP1, YPS1, ERV41, ERG11, SNC1, VPS53, YRO2, GAS2, ARE2, PRM8, VAM3, ALG1, FPS1, PMC1, FAT1, UIP3, VPS54, ERD1, SEC13, EPT1, ERP2, GAP1, EMP70, ERV29, PMA1, FEN1, STE24, LCB1, PBN1, ELO1, PEP12, OST4, VPS38, ARR3, CHS1, MST27, TFP3, PPA1, FET5, VPS51, PHO84, POR2, HKR1, SEC61, C…
	GOTERM_BP_ALL	localization	74	61.67%	1.90E-29	TAT2, SNC2, SRP102, TAT1, SKY1, SEC18, SUR4, VAM7, VPS17, SHR3, VMA7, PHO88, GSF2, CHS7, PMP1, VPS4, SEC23, ERV41, ERG11, SNC1, VPS53, VAM3, PMC1, FPS1, FAT1, VPS54, GCS1, ERD1, PEP8, VPS5, SEC13, ERP2, GAP1, EMP70, ERV29, PMA1, FEN1, SEC65, PEP12, MON1, VPS38, VMA22, ARR3, YPT7, TFP3, PPA1, FET5, EMP46, VPS51, KRE11, PHO84, POR2, SEC61, ERD2, VPS41, OAC1, SAR1, COP1, VPS29, VPS13, VPS35, ZRC1, C…
	GOTERM_BP_ALL	transport	72	60.00%	3.49E-29	TAT2, SNC2, SRP102, TAT1, SKY1, SEC18, SUR4, VAM7, VPS17, SHR3, VMA7, PHO88, CHS7, GSF2, PMP1, VPS4, SEC23, ERV41, ERG11, SNC1, VPS53, VAM3, PMC1, FPS1, FAT1, VPS54, GCS1, PEP8, VPS5, SEC13, ERP2, GAP1, EMP70, ERV29, PMA1, FEN1, SEC65, PEP12, MON1, VPS38, VMA22, ARR3, YPT7, TFP3, PPA1, FET5, EMP46, VPS51, KRE11, PHO84, POR2, SEC61, VPS41, OAC1, SAR1, COP1, VPS29, VPS13, VPS35, ZRC1, CUP5, ERG3, R…
	GOTERM_BP_ALL	establishment of localization	72	60.00%	1.03E-28	TAT2, SNC2, SRP102, TAT1, SKY1, SEC18, SUR4, VAM7, VPS17, SHR3, VMA7, PHO88, CHS7, GSF2, PMP1, VPS4, SEC23, ERV41, ERG11, SNC1, VPS53, VAM3, PMC1, FPS1, FAT1, VPS54, GCS1, PEP8, VPS5, SEC13, ERP2, GAP1, EMP70, ERV29, PMA1, FEN1, SEC65, PEP12, MON1, VPS38, VMA22, ARR3, YPT7, TFP3, PPA1, FET5, EMP46, VPS51, KRE11, PHO84, POR2, SEC61, VPS41, OAC1, SAR1, COP1, VPS29, VPS13, VPS35, ZRC1, CUP5, ERG3, R…
	GOTERM_CC_ALL	membrane	74	61.67%	1.84E-28	TAT2, SRP102, TAT1, VTC4, SEC18, SUR4, SEC11, SNL1, ERG28, UBC6, VAM7, VPS17, SHR3, VMA7, PHO88, GSF2, LCB2, CHS7, PMP1, SEC23, ERV41, PRM8, VAM3, NPL4, ALG1, PMC1, FPS1, GWT1, FAT1, UIP3, ERD1, PEP8, VPS5, SEC13, GAP1, PMA1, FEN1, STE24, LCB1, ELO1, OST4, MON1, VMA22, ARR3, MST27, CHS1, TFP3, PPA1, FET5, EMP46, PHO84, POR2, HKR1, SEC61, ERD2, VPS41, OAC1, GPI16, SAR1, COP1, VPS29, VPS13, VPS35, …
	SP_PIR_KEYWORDS	endoplasmic reticulum	36	30.00%	7.52E-28	SRP102, GTT1, SEC18, MST27, SEC11, SNL1, ERG28, UBC6, SHR3, GSF2, YPS1, OPI1, SEC23, SEC61, CHO1, ERD2, SAR1, COP1, PRM8, ARE2, ALG1, HMG1, YDC1, ERD1, ERG3, SEC13, EPT1, ERP2, ERV29, SWP1, ERP4, YOP1, STE24, PBN1, MST28, SEC31,
	SP_PIR_KEYWORDS	transmembrane	68	56.67%	2.44E-27	TAT2, SNC2, SRP102, TAT1, VTC4, YET1, SUR4, SEC11, SNL1, ERG28, UBC6, SHR3, PHO88, CHS7, LCB2, GSF2, LAC1, PMP1, ERV41, SNC1, YRO2, ARE2, PRM8, VAM3, PMC1, FPS1, ALG1, UIP3, FAT1, ERD1, EPT1, ERP2, GAP1, EMP70, ERV29, PMA1, FEN1, STE24, LCB1, PBN1, ELO1, PEP12, OST4, ARR3, MST27, CHS1, TFP3, PPA1, FET5, EMP46, PHO84, POR2, HKR1, SEC61, ERD2, OAC1, ZRC1, CUP5, HMG1, YDC1, ERG3, SWP1, ERP4, YOP1, T…
	GOTERM_BP_ALL	vesicle-mediated transport	41	34.17%	7.27E-26	PEP12, MON1, SNC2, VPS38, SEC18, SUR4, YPT7, EMP46, VPS51, VPS17, VAM7, SHR3, KRE11, CHS7, VPS4, SEC23, ERV41, SNC1, SAR1, COP1, VPS53, VPS29, VAM3, VPS13, VPS35, CUP5, GCS1, VPS54, PEP8, ERG3, VPS5, SEC13, ERP2, ERV29, RAV1, YOP1, TLG1, FEN1, DDI1, EMP47, SEC31,
	GOTERM_CC_ALL	endoplasmic reticulum	40	33.33%	3.89E-22	OST4, SRP102, GTT1, VMA22, YET1, SUR4, MST27, SNL1, SEC11, ERG28, CPT1, UBC6, SHR3, GSF2, LCB2, CHS7, LAC1, VPS4, ERV41, SEC61, ERG11, CHO1, ERD2, GPI16, PRM8, ARE2, NPL4, ALG1, HMG1, YDC1, ERG3, EPT1, SWP1, FEN1, STE24, LCB1, RSB1, PHO86, PBN1, MST28,
	UP_SEQ_FEATURE	transmembrane region	65	54.17%	6.58E-21	TAT2, SNC2, SRP102, TAT1, VTC4, YET1, SUR4, SEC11, SNL1, ERG28, UBC6, SHR3, PHO88, CHS7, LCB2, GSF2, LAC1, PMP1, ERV41, SNC1, YRO2, ARE2, PRM8, VAM3, PMC1, FPS1, ALG1, UIP3, FAT1, ERD1, EPT1, ERP2, EMP70, GAP1, ERV29, PMA1, FEN1, STE24, LCB1, PBN1, ELO1, PEP12, OST4, ARR3, MST27, CHS1, TFP3, PPA1, FET5, PHO84, HKR1, SEC61, ERD2, ZRC1, CUP5, HMG1, YDC1, ERG3, SWP1, ERP4, YOP1, TLG1, PHO86, EMP47, …
green	GOTERM_BP_ALL	chromatin modification	50	50.51%	5.70E-52	ISW1, VPS72, HST1, ARP6, SAP30, SET1, ESA1, HOS2, LEO1, RSC1, SWR1, RVB2, SWC3, RXT3, VPS71, NHP10, PHO23, SWC5, SET3, HOS4, YNG2, SIF2, ESC8, SDC1, SNT1, DOT1, ARP4, SIR1, SDS3, BRE2, IES3, BDF1, EAF3, RTF1, SWD3, SAS5, SWD1, EAF7, SIN3, SAS3, RPD3, SWC4, EPL1, YAF9, CDC73, SPP1, CTR9, SET2, BRE1, HTZ1,
	GOTERM_BP_ALL	establishment and/or maintenance of chromatin architecture	51	51.52%	1.36E-50	ISW1, VPS72, HST1, ARP6, SAP30, SET1, ESA1, HOS2, LEO1, RSC1, SWR1, RVB2, SWC3, RXT3, VPS71, NHP10, PHO23, SWC5, SET3, HOS4, YNG2, SIF2, ESC8, SDC1, SNT1, DOT1, ARP4, SIR1, SDS3, BRE2, IES3, BDF1, EAF3, RTF1, SWD3, SAS5, SWD1, EAF7, SIN3, SAS3, RPD3, SWC4, EPL1, TOP1, YAF9, CDC73, SPP1, CTR9, SET2, BRE1, HTZ1,
	GOTERM_BP_ALL	DNA packaging	51	51.52%	1.36E-50	ISW1, VPS72, HST1, ARP6, SAP30, SET1, ESA1, HOS2, LEO1, RSC1, SWR1, RVB2, SWC3, RXT3, VPS71, NHP10, PHO23, SWC5, SET3, HOS4, YNG2, SIF2, ESC8, SDC1, SNT1, DOT1, ARP4, SIR1, SDS3, BRE2, IES3, BDF1, EAF3, RTF1, SWD3, SAS5, SWD1, EAF7, SIN3, SAS3, RPD3, SWC4, EPL1, TOP1, YAF9, CDC73, SPP1, CTR9, SET2, BRE1, HTZ1,
	GOTERM_BP_ALL	chromosome organization and biogenesis (sensu Eukaryota)	56	56.57%	6.65E-45	ISW1, VPS72, HST1, ARP6, SAP30, SET1, ESA1, HOS2, LEO1, CDC13, RSC1, SWR1, RVB2, SWC3, RXT3, VPS71, NHP10, PHO23, DEP1, SWC5, SET3, HOS4, YNG2, SIF2, ESC8, SDC1, SNT1, ASC1, DOT1, ARP4, SIR1, SDS3, BRE2, IES3, BDF1, SOH1, EAF3, RTF1, SWD3, SAS5, SWD1, EAF7, SIN3, SAS3, SWC4, RPD3, EPL1, TOP1, CDC73, YAF9, SPP1, CTR9, SET2, BRE1, STN1, HTZ1,
	GOTERM_BP_ALL	chromosome organization and biogenesis	56	56.57%	3.92E-44	ISW1, VPS72, HST1, ARP6, SAP30, SET1, ESA1, HOS2, LEO1, CDC13, RSC1, SWR1, RVB2, SWC3, RXT3, VPS71, NHP10, PHO23, DEP1, SWC5, SET3, HOS4, YNG2, SIF2, ESC8, SDC1, SNT1, ASC1, DOT1, ARP4, SIR1, SDS3, BRE2, IES3, BDF1, SOH1, EAF3, RTF1, SWD3, SAS5, SWD1, EAF7, SIN3, SAS3, SWC4, RPD3, EPL1, TOP1, CDC73, YAF9, SPP1, CTR9, SET2, BRE1, STN1, HTZ1,
	GOTERM_CC_ALL	nucleoplasm	52	52.53%	2.17E-42	ISW1, VPS72, HST1, ARP6, SAP30, ELP2, SET1, ESA1, HOS2, LEO1, RSC1, SWR1, EAF5, RVB2, SWC3, KTI12, VPS71, NHP10, PHO23, SWC5, SET3, HOS4, ELP6, ELP3, YNG2, SIF2, SDC1, SNT1, IKI1, ARP4, SIR1, SDS3, BRE2, ELP4, IES3, EAF3, RTF1, SWD3, SWD1, EAF7, EAF6, SIN3, SAS3, RPD3, SWC4, EPL1, CDC73, YAF9, SPP1, CTR9, IKI3, HTZ1,
	GOTERM_BP_ALL	chromatin remodeling	35	35.35%	4.01E-34	ISW1, VPS72, HST1, ARP6, SAP30, ESC8, SDC1, SET1, DOT1, ARP4, SIR1, SDS3, BRE2, IES3, BDF1, RSC1, SWR1, SAS5, SWD3, SWD1, SIN3, SAS3, SWC4, RPD3, RVB2, SWC3, RXT3, VPS71, NHP10, YAF9, SPP1, SWC5, BRE1, HTZ1, SIF2,
	SP_PIR_KEYWORDS	chromatin regulator	26	26.26%	2.51E-33	ISW1, VPS72, HST1, ARP6, DOT1, ESA1, ARP4, HOS2, EAF3, RSC1, SWR1, SAS5, EAF7, EAF5, EAF6, SWC4, RPD3, RVB2, SWC3, VPS71, YAF9, SWC5, SET3, HTZ1, YNG2, SIF2,
	GOTERM_BP_ALL	organelle organization and biogenesis	68	68.69%	5.31E-33	SPO7, ISW1, VPS72, HST1, HSK3, ARP6, SAP30, SET1, ESA1, AKL1, HOS2, SAC3, LEO1, CDC13, RSC1, SWR1, DAD2, MDM30, DUO1, RVB2, SWC3, DAM1, RXT3, VPS71, NHP10, ASK1, PHO23, DEP1, SWC5, SET3, HOS4, YNG2, SIF2, SNT1, SDC1, ESC8, ASC1, DOT1, ARP4, SIR1, SDS3, BRE2, IES3, DAD1, BDF1, SOH1, EAF3, SPC34, RTF1, SAS5, SWD3, SWD1, EAF7, SIN3, SAS3, SWC4, RPD3, EPL1, TOP1, CDC73, YAF9, SPP1, CTR9, SET2, BRE1, …
	GOTERM_BP_ALL	DNA metabolism	54	54.55%	8.86E-33	ISW1, VPS72, HST1, ARP6, SAP30, SET1, ESA1, HOS2, LEO1, DPB2, RSC1, SWR1, THP1, RVB2, SWC3, RXT3, VPS71, NHP10, PHO23, SWC5, SET3, HOS4, YNG2, SIF2, ESC8, SDC1, SNT1, DOT1, ARP4, SIR1, SDS3, BRE2, IES3, BDF1, SOH1, EAF3, RTF1, SWD3, SAS5, SWD1, EAF7, SIN3, SAS3, SWC4, RPD3, EPL1, TOP1, CDC73, YAF9, SPP1, CTR9, SET2, BRE1, HTZ1,
red	GOTERM_CC_ALL	actin cytoskeleton	36	37.50%	1.04E-43	SCD5, ARP3, TPM2, APP1, MYO1, MYO5, CAP1, ENT1, YAP1801, SLA1, SKT5, CRN1, SAC6, ARP2, BBC1, SRV2, RVS161, ARC19, VRP1, LAS17, ARC40, HOF1, ACT1, ARC35, MYO3, RGD1, EDE1, YSC84, ARC18, ARC15, YAP1802, PAN1, TPM1, BSP1, RVS167, SLA2,
	GOTERM_BP_ALL	actin cytoskeleton organization and biogenesis	34	35.42%	2.18E-37	BEM4, SCD5, ARP3, TPM2, APP1, CAP1, ENT1, SLA1, CRN1, SAC6, ARP2, BBC1, ARC19, PIN3, MNN10, VRP1, ABP1, LAS17, ARC40, GYL1, ACT1, SPA2, ACF2, ARC35, HUA2, SHE4, YSC84, ARC18, ARC15, HUA1, PAN1, TPM1, BSP1, SLA2,
	GOTERM_BP_ALL	actin filament-based process	34	35.42%	6.10E-37	BEM4, SCD5, ARP3, TPM2, APP1, CAP1, ENT1, SLA1, CRN1, SAC6, ARP2, BBC1, ARC19, PIN3, MNN10, VRP1, ABP1, LAS17, ARC40, GYL1, ACT1, SPA2, ACF2, ARC35, HUA2, SHE4, YSC84, ARC18, ARC15, HUA1, PAN1, TPM1, BSP1, SLA2,
	GOTERM_CC_ALL	cell cortex	32	33.33%	2.34E-34	SCD5, TPM2, APP1, MYO5, MYO1, CAP1, BNI4, YAP1801, ENT1, SLA1, SKT5, CRN1, SAC6, BBC1, SRV2, RVS161, VRP1, ABP1, LAS17, HOF1, ACT1, SPA2, MYO3, RGD1, EDE1, YSC84, YAP1802, PAN1, TPM1, BSP1, RVS167, SLA2,
	GOTERM_CC_ALL	actin cortical patch	24	25.00%	6.81E-33	LAS17, SCD5, APP1, ACT1, MYO5, CAP1, MYO3, RGD1, EDE1, ENT1, YAP1801, YSC84, SLA1, CRN1, SAC6, BBC1, SRV2, RVS161, YAP1802, PAN1, VRP1, BSP1, RVS167, SLA2,
	GOTERM_CC_ALL	cytoskeleton	37	38.54%	1.40E-30	SCD5, ARP3, TPM2, APP1, MYO1, MYO5, CAP1, ENT1, YAP1801, SLA1, SKT5, CRN1, SAC6, ARP2, BBC1, SRV2, RVS161, ARC19, VRP1, ABP1, LAS17, ARC40, HOF1, ACT1, ARC35, MYO3, RGD1, EDE1, YSC84, ARC18, ARC15, YAP1802, PAN1, TPM1, BSP1, RVS167, SLA2,
	GOTERM_CC_ALL	cortical cytoskeleton	24	25.00%	3.25E-29	LAS17, SCD5, APP1, ACT1, MYO5, CAP1, MYO3, RGD1, EDE1, ENT1, YAP1801, YSC84, SLA1, CRN1, SAC6, BBC1, SRV2, RVS161, YAP1802, PAN1, VRP1, BSP1, RVS167, SLA2,
	GOTERM_CC_ALL	cortical actin cytoskeleton	24	25.00%	3.25E-29	LAS17, SCD5, APP1, ACT1, MYO5, CAP1, MYO3, RGD1, EDE1, ENT1, YAP1801, YSC84, SLA1, CRN1, SAC6, BBC1, SRV2, RVS161, YAP1802, PAN1, VRP1, BSP1, RVS167, SLA2,
	GOTERM_BP_ALL	cytoskeleton organization and biogenesis	35	36.46%	1.15E-27	BEM4, SCD5, ARP3, TPM2, APP1, CAP1, ENT1, SLA1, CRN1, SAC6, ARP2, BBC1, SRV2, ARC19, PIN3, MNN10, VRP1, ABP1, LAS17, ARC40, GYL1, ACT1, SPA2, ACF2, ARC35, HUA2, SHE4, YSC84, ARC18, ARC15, HUA1, PAN1, TPM1, BSP1, SLA2,
	GOTERM_MF_ALL	cytoskeletal protein binding	21	21.88%	1.85E-23	LAS17, ARP3, HOF1, TPM2, SPA2, MYO5, MYO1, CAP1, SHE4, SLA1, ARC15, CRN1, SAC6, ARP2, BBC1, SRV2, RVS161, TPM1, VRP1, RVS167, ABP1,
black	GOTERM_BP_ALL	nuclear mRNA splicing, via spliceosome	69	85.19%	1.01E-127	PRP42, MER1, BUD13, LUC7, SNU56, SNU66, CWC22, PRP18, PRP16, SNP1, LSM8, PRP43, SMX2, PRP31, SPP381, CWC2, PRP39, PRP21, PRP2, ISY1, CEF1, IST3, STO1, DIB1, SMD3, PRP9, MSL5, CLF1, PRP4, SNT309, SYF1, ECM2, SYF2, BRR2, SNU114, PRP22, SNU71, HSH155, LSM3, PRP6, SMD1, PRP24, PRP40, CDC40, PRP11, LSM4, LSM2, MUD1, RSE1, YJU2, PRP8, SMX3, LEA1, MUD2, PRP38, SMD2, SMB1, HSH49, PRP3, NTC20, LSM5, PRP46…
	GOTERM_BP_ALL	RNA splicing, via transesterification reactions with bulged adenosine as nucleophile	69	85.19%	3.38E-127	PRP42, MER1, BUD13, LUC7, SNU56, SNU66, CWC22, PRP18, PRP16, SNP1, LSM8, PRP43, SMX2, PRP31, SPP381, CWC2, PRP39, PRP21, PRP2, ISY1, CEF1, IST3, STO1, DIB1, SMD3, PRP9, MSL5, CLF1, PRP4, SNT309, SYF1, ECM2, SYF2, BRR2, SNU114, PRP22, SNU71, HSH155, LSM3, PRP6, SMD1, PRP24, PRP40, CDC40, PRP11, LSM4, LSM2, MUD1, RSE1, YJU2, PRP8, SMX3, LEA1, MUD2, PRP38, SMD2, SMB1, HSH49, PRP3, NTC20, LSM5, PRP46…
	GOTERM_BP_ALL	RNA splicing, via transesterification reactions	69	85.19%	8.50E-124	PRP42, MER1, BUD13, LUC7, SNU56, SNU66, CWC22, PRP18, PRP16, SNP1, LSM8, PRP43, SMX2, PRP31, SPP381, CWC2, PRP39, PRP21, PRP2, ISY1, CEF1, IST3, STO1, DIB1, SMD3, PRP9, MSL5, CLF1, PRP4, SNT309, SYF1, ECM2, SYF2, BRR2, SNU114, PRP22, SNU71, HSH155, LSM3, PRP6, SMD1, PRP24, PRP40, CDC40, PRP11, LSM4, LSM2, MUD1, RSE1, YJU2, PRP8, SMX3, LEA1, MUD2, PRP38, SMD2, SMB1, HSH49, PRP3, NTC20, LSM5, PRP46…
	GOTERM_BP_ALL	RNA splicing	70	86.42%	9.60E-118	PRP42, MER1, BUD13, LUC7, SNU56, SNU66, CWC22, PRP18, PRP16, SNP1, LSM8, PRP43, SMX2, PRP31, SPP381, CWC2, PRP39, PRP21, PRP2, ISY1, CEF1, IST3, STO1, DIB1, SMD3, PRP9, MSL5, CLF1, PRP4, SNT309, SYF1, ECM2, SYF2, BUD31, BRR2, SNU114, PRP22, SNU71, HSH155, LSM3, PRP6, SMD1, PRP24, PRP40, CDC40, PRP11, LSM4, LSM2, MUD1, RSE1, YJU2, PRP8, SMX3, LEA1, MUD2, PRP38, SMD2, SMB1, HSH49, PRP3, NTC20, LSM5…
	GOTERM_BP_ALL	mRNA processing	69	85.19%	2.15E-112	PRP42, MER1, BUD13, LUC7, SNU56, SNU66, CWC22, PRP18, PRP16, SNP1, LSM8, PRP43, SMX2, PRP31, SPP381, CWC2, PRP39, PRP21, PRP2, ISY1, CEF1, IST3, STO1, DIB1, SMD3, PRP9, MSL5, CLF1, PRP4, SNT309, SYF1, ECM2, SYF2, BRR2, SNU114, PRP22, SNU71, HSH155, LSM3, PRP6, SMD1, PRP24, PRP40, CDC40, PRP11, LSM4, LSM2, MUD1, RSE1, YJU2, PRP8, SMX3, LEA1, MUD2, PRP38, SMD2, SMB1, HSH49, PRP3, NTC20, LSM5, PRP46…
	GOTERM_CC_ALL	spliceosome complex	60	74.07%	1.38E-109	PRP42, LUC7, SNU56, CWC22, PRP18, PRP16, SNP1, LSM8, PRP43, SMX2, SPP381, CWC2, PRP39, PRP21, PRP2, ISY1, CEF1, IST3, STO1, DIB1, SMD3, PRP9, MSL5, CLF1, SNT309, SYF1, SYF2, BRR2, SNU114, PRP22, SNU71, HSH155, LSM3, SMD1, PRP24, PRP40, CDC40, PRP11, LSM4, LSM2, MUD1, RSE1, PRP8, SMX3, SMD2, MUD2, LEA1, HSH49, SMB1, NTC20, LSM5, PRP46, SLU7, MSL1, CUS1, CWC23, SME1, PRP19, YHC1, LSM6,
	GOTERM_BP_ALL	mRNA metabolism	69	85.19%	9.56E-99	PRP42, MER1, BUD13, LUC7, SNU56, SNU66, CWC22, PRP18, PRP16, SNP1, LSM8, PRP43, SMX2, PRP31, SPP381, CWC2, PRP39, PRP21, PRP2, ISY1, CEF1, IST3, STO1, DIB1, SMD3, PRP9, MSL5, CLF1, PRP4, SNT309, SYF1, ECM2, SYF2, BRR2, SNU114, PRP22, SNU71, HSH155, LSM3, PRP6, SMD1, PRP24, PRP40, CDC40, PRP11, LSM4, LSM2, MUD1, RSE1, YJU2, PRP8, SMX3, LEA1, MUD2, PRP38, SMD2, SMB1, HSH49, PRP3, NTC20, LSM5, PRP46…
	SP_PIR_KEYWORDS	mrna splicing	55	67.90%	8.87E-98	BUD13, CWC22, PRP18, PRP16, PRP43, PRP31, SMX2, CWC2, PRP39, PRP21, PRP2, ISY1, CEF1, IST3, DIB1, SMD3, PRP9, CLF1, SNT309, PRP4, SYF1, ECM2, SYF2, SNU114, BRR2, PRP22, HSH155, LSM3, PRP6, SMD1, PRP24, PRP40, CDC40, PRP11, LSM4, LSM2, MUD1, RSE1, PRP45, PRP8, SMX3, SMD2, PRP38, MUD2, LEA1, SMB1, PRP3, LSM5, NTC20, PRP46, SLU7, MSL1, CWC23, SME1, PRP19,
	SP_PIR_KEYWORDS	mrna processing	57	70.37%	1.05E-92	BUD13, CWC22, PRP18, PRP16, PRP43, PRP31, SMX2, CWC2, PRP39, PRP21, PRP2, ISY1, CEF1, IST3, DIB1, SMD3, PRP9, CLF1, SNT309, PRP4, SYF1, ECM2, SYF2, SNU114, BRR2, PRP22, HSH155, LSM3, PRP6, SMD1, PRP24, PRP40, CDC40, PRP11, LSM4, LSM2, MUD1, RSE1, PRP45, PRP8, SMX3, SMD2, PRP38, MUD2, LEA1, HSH49, SMB1, PRP3, NTC20, LSM5, PRP46, SLU7, MSL1, CUS1, CWC23, SME1, PRP19,
	GOTERM_BP_ALL	RNA processing	70	86.42%	3.24E-80	PRP42, MER1, BUD13, LUC7, SNU56, SNU66, CWC22, PRP18, PRP16, SNP1, LSM8, PRP43, SMX2, PRP31, SPP381, CWC2, PRP39, PRP21, PRP2, ISY1, CEF1, IST3, STO1, DIB1, SMD3, PRP9, MSL5, CLF1, PRP4, SNT309, SYF1, ECM2, SYF2, BUD31, BRR2, SNU114, PRP22, SNU71, HSH155, LSM3, PRP6, SMD1, PRP24, PRP40, CDC40, PRP11, LSM4, LSM2, MUD1, RSE1, YJU2, PRP8, SMX3, LEA1, MUD2, PRP38, SMD2, SMB1, HSH49, PRP3, NTC20, LSM5…
purple	GOTERM_BP_ALL	ribosome biogenesis and assembly	58	76.32%	1.54E-69	NSR1, UTP22, ENP2, RCL1, UTP13, UTP15, UTP6, RPS17A, SAS10, ECM16, EMG1, RLI1, SIK1, RRB1, RPL10, PNO1, IPI1, RNT1, UTP5, NOP14, RPL5, RPL3, RAI1, ESF1, RPS14A, DIP2, NHP2, IMP4, UTP8, KRR1, UTP4, CBF5, ENP1, RRP12, MPP10, NOC4, UTP10, SNU13, RRP5, BMS1, RRP9, SOF1, ESF2, DIM1, NOP1, NOP58, UTP7, RPS17B, RPS4A, RPS4B, RPP0, BUD21, ROK1, PWP2, UTP20, UTP9, IMP3, UTP21, UTP18,
	GOTERM_BP_ALL	cytoplasm organization and biogenesis	58	76.32%	1.54E-69	NSR1, UTP22, ENP2, RCL1, UTP13, UTP15, UTP6, RPS17A, SAS10, ECM16, EMG1, RLI1, SIK1, RRB1, RPL10, PNO1, IPI1, RNT1, UTP5, NOP14, RPL5, RPL3, RAI1, ESF1, RPS14A, DIP2, NHP2, IMP4, UTP8, KRR1, UTP4, CBF5, ENP1, RRP12, MPP10, NOC4, UTP10, SNU13, RRP5, BMS1, RRP9, SOF1, ESF2, DIM1, NOP1, NOP58, UTP7, RPS17B, RPS4A, RPS4B, RPP0, BUD21, ROK1, PWP2, UTP20, UTP9, IMP3, UTP21, UTP18,
	GOTERM_CC_ALL	small nucleolar ribonucleoprotein complex	39	51.32%	3.24E-64	RPS9B, RPS2, UTP22, NHP2, IMP4, UTP8, UTP13, KRR1, UTP4, UTP15, CBF5, UTP6, SAS10, MPP10, RPS7A, EMG1, ECM16, SIK1, NOC4, UTP10, RRP5, SNU13, RRP9, SOF1, ESF2, NOP1, UTP5, NOP58, NOP14, UTP7, BUD21, PWP2, RPS14A, UTP20, UTP9, IMP3, UTP21, UTP18, DIP2,
	GOTERM_BP_ALL	rRNA processing	50	65.79%	2.91E-63	NSR1, UTP22, ENP2, RCL1, UTP13, UTP15, UTP6, SAS10, ECM16, EMG1, SIK1, PNO1, IPI1, RNT1, UTP5, NOP14, RAI1, ESF1, RPS14A, DIP2, NHP2, UTP8, IMP4, KRR1, UTP4, CBF5, ENP1, RRP12, MPP10, NOC4, UTP10, SNU13, RRP5, BMS1, RRP9, SOF1, ESF2, DIM1, NOP1, NOP58, UTP7, BUD21, RPS4A, RPS4B, PWP2, ROK1, UTP9, UTP20, IMP3, UTP21, UTP18,
	GOTERM_BP_ALL	ribosome biogenesis	52	68.42%	9.65E-62	NSR1, UTP22, ENP2, RCL1, UTP13, UTP15, UTP6, SAS10, ECM16, EMG1, SIK1, RRB1, RLI1, PNO1, IPI1, RNT1, UTP5, NOP14, RAI1, ESF1, RPS14A, DIP2, NHP2, UTP8, IMP4, KRR1, UTP4, CBF5, ENP1, RRP12, MPP10, NOC4, UTP10, SNU13, RRP5, BMS1, RRP9, SOF1, ESF2, DIM1, NOP1, NOP58, UTP7, BUD21, RPS4A, RPS4B, PWP2, ROK1, UTP9, UTP20, IMP3, UTP21, UTP18,
	GOTERM_BP_ALL	rRNA metabolism	50	65.79%	1.01E-61	NSR1, UTP22, ENP2, RCL1, UTP13, UTP15, UTP6, SAS10, ECM16, EMG1, SIK1, PNO1, IPI1, RNT1, UTP5, NOP14, RAI1, ESF1, RPS14A, DIP2, NHP2, UTP8, IMP4, KRR1, UTP4, CBF5, ENP1, RRP12, MPP10, NOC4, UTP10, SNU13, RRP5, BMS1, RRP9, SOF1, ESF2, DIM1, NOP1, NOP58, UTP7, BUD21, RPS4A, RPS4B, PWP2, ROK1, UTP9, UTP20, IMP3, UTP21, UTP18,
	GOTERM_CC_ALL	nucleolus	53	69.74%	6.14E-61	RPS2, NSR1, UTP22, ENP2, RCL1, UTP13, KRE33, UTP15, UTP6, SAS10, ECM16, EMG1, RRB1, SIK1, PNO1, POL5, RNT1, UTP5, NOP14, ESF1, RPS14A, DIP2, RPS9B, NHP2, IMP4, UTP8, KRR1, UTP4, CBF5, ENP1, MPP10, RPS7A, NOC4, UTP10, SNU13, RRP5, BMS1, RRP9, SOF1, ESF2, DIM1, NOP1, NOP58, UTP7, BUD21, BFR2, PWP2, ROK1, UTP20, UTP9, IMP3, UTP21, UTP18,
	GOTERM_CC_ALL	intracellular non-membrane-bound organelle	72	94.74%	4.69E-59	RPS2, NSR1, UTP22, ENP2, RPL16A, RCL1, UTP13, KRE33, UTP15, UTP6, RPS13, RPS17A, SAS10, RPL20B, EMG1, ECM16, RPS3, RLI1, RRB1, SIK1, RPL10, PNO1, POL5, RNT1, UTP5, RPS1A, NOP14, RPL5, RPL3, ESF1, RPS14A, DIP2, RPS9B, NHP2, IMP4, UTP8, KRR1, UTP4, RPS8A, RPS8B, RPL4A, RPL27A, CBF5, ENP1, RPL17A, RRP12, MPP10, RPS7A, NOC4, UTP10, BMS1, RRP5, SNU13, RRP9, RPS5, SOF1, ESF2, NOP1, DIM1, NOP58, UTP7, R…
	GOTERM_CC_ALL	non-membrane-bound organelle	72	94.74%	4.69E-59	RPS2, NSR1, UTP22, ENP2, RPL16A, RCL1, UTP13, KRE33, UTP15, UTP6, RPS13, RPS17A, SAS10, RPL20B, EMG1, ECM16, RPS3, RLI1, RRB1, SIK1, RPL10, PNO1, POL5, RNT1, UTP5, RPS1A, NOP14, RPL5, RPL3, ESF1, RPS14A, DIP2, RPS9B, NHP2, IMP4, UTP8, KRR1, UTP4, RPS8A, RPS8B, RPL4A, RPL27A, CBF5, ENP1, RPL17A, RRP12, MPP10, RPS7A, NOC4, UTP10, BMS1, RRP5, SNU13, RRP9, RPS5, SOF1, ESF2, NOP1, DIM1, NOP58, UTP7, R…
	GOTERM_CC_ALL	ribonucleoprotein complex	58	76.32%	3.35E-53	RPS2, UTP22, RPL16A, UTP13, UTP15, UTP6, RPS13, RPS17A, SAS10, RPL20B, ECM16, EMG1, RPS3, RLI1, SIK1, RPL10, UTP5, RPS1A, NOP14, RPL5, RPL3, RPS14A, DIP2, RPS9B, NHP2, IMP4, UTP8, KRR1, UTP4, RPS8A, RPS8B, RPL4A, RPL27A, CBF5, RPL17A, RRP12, MPP10, RPS7A, NOC4, UTP10, SNU13, RRP5, RRP9, SOF1, RPS5, ESF2, NOP1, NOP58, UTP7, RPS17B, RPS4A, RPS4B, RPP0, BUD21, PWP2, UTP20, UTP9, IMP3, UTP21, UTP18,
orange	GOTERM_BP_ALL	ribosome biogenesis and assembly	50	75.76%	2.72E-59	DRS1, SPB1, NOP53, NSA2, RLP24, NOP6, NUG1, MAK21, NOP2, TIF6, RPL30, ARX1, MDN1, ERB1, NOP7, RPF1, KRI1, DBP9, GAR1, RRP1, CIC1, BRX1, DBP7, NOG2, YTM1, RLP7, NOP4, SSF1, DBP10, URB1, NSA1, LSG1, RPL25, MAK5, NOG1, NIP7, RIX1, ARB1, RRS1, RPF2, NMD3, NOP15, NOC3, HAS1, IPI3, MRT4, LOC1, EBP2, NOC2, SDA1,
	GOTERM_BP_ALL	cytoplasm organization and biogenesis	50	75.76%	2.72E-59	DRS1, SPB1, NOP53, NSA2, RLP24, NOP6, NUG1, MAK21, NOP2, TIF6, RPL30, ARX1, MDN1, ERB1, NOP7, RPF1, KRI1, DBP9, GAR1, RRP1, CIC1, BRX1, DBP7, NOG2, YTM1, RLP7, NOP4, SSF1, DBP10, URB1, NSA1, LSG1, RPL25, MAK5, NOG1, NIP7, RIX1, ARB1, RRS1, RPF2, NMD3, NOP15, NOC3, HAS1, IPI3, MRT4, LOC1, EBP2, NOC2, SDA1,
	GOTERM_BP_ALL	ribosome biogenesis	45	68.18%	5.56E-53	DRS1, RRP1, GAR1, SPB1, CIC1, DBP7, NOG2, NOP53, NSA2, YTM1, RLP24, RLP7, NOP6, NOP4, DBP10, URB1, NUG1, NSA1, LSG1, MAK5, NOG1, TIF6, NOP2, NIP7, ARB1, RIX1, ARX1, RPL30, MDN1, RRS1, RPF2, NOP15, NMD3, ERB1, NOP7, HAS1, NOC3, RPF1, IPI3, MRT4, KRI1, EBP2, LOC1, NOC2, DBP9,
	GOTERM_CC_ALL	nucleolus	40	60.61%	8.64E-42	DRS1, RRP1, GAR1, SPB1, CIC1, BRX1, DBP7, NOG2, NOP53, YTM1, RLP24, RLP7, NOP6, NOP4, DBP10, SSF1, URB1, NUG1, NSA1, MAK21, MAK5, FPR3, NOG1, PUF6, NOP2, NIP7, RPF2, NOP15, ERB1, NOP7, HAS1, NOC3, RPF1, MRT4, KRI1, EBP2, NOC2, NOP12, NOP13, DBP9,
	GOTERM_CC_ALL	nuclear lumen	45	68.18%	2.91E-34	DRS1, RRP1, GAR1, SPB1, CIC1, ELA1, BRX1, DBP7, NOG2, NOP53, YTM1, RLP7, RLP24, NOP4, NOP6, DBP10, SSF1, URB1, NUG1, NSA1, MAK21, MAK5, FPR3, NOG1, PUF6, NOP2, NIP7, RIX1, ARX1, MDN1, RPF2, NOP15, ERB1, NOP7, HAS1, NOC3, RPF1, IPI3, MRT4, KRI1, EBP2, NOC2, NOP12, NOP13, DBP9,
	SP_PIR_KEYWORDS	ribosome biogenesis	24	36.36%	1.61E-33	NIP7, GAR1, SPB1, BRX1, RRS1, NOG2, ERB1, RLP24, NOP7, RLP7, NOP4, HAS1, NOC3, SSF1, RPF1, NUG1, MRT4, EBP2, MAK21, NOC2, NOP12, NOG1, NOP2, DBP9,
	GOTERM_BP_ALL	rRNA metabolism	31	46.97%	2.94E-31	DRS1, RRP1, GAR1, SPB1, DBP7, NOP53, RLP7, NOP6, NOP4, DBP10, NUG1, URB1, MAK5, TIF6, NOP2, NIP7, RIX1, RPL30, MDN1, RRS1, RPF2, ERB1, NOP7, HAS1, NOC3, RPF1, IPI3, MRT4, EBP2, NOP12, DBP9,
	GOTERM_BP_ALL	rRNA processing	30	45.45%	1.60E-30	DRS1, RRP1, GAR1, SPB1, DBP7, NOP53, RLP7, NOP6, NOP4, DBP10, NUG1, URB1, MAK5, TIF6, NOP2, NIP7, RIX1, RPL30, MDN1, RRS1, RPF2, ERB1, NOP7, HAS1, NOC3, RPF1, IPI3, MRT4, EBP2, DBP9,
	GOTERM_CC_ALL	membrane-enclosed lumen	46	69.70%	3.16E-29	DRS1, RRP1, GAR1, SPB1, CIC1, ELA1, BRX1, DBP7, NOG2, NOP53, YTM1, RLP7, RLP24, NOP4, NOP6, DBP10, SSF1, URB1, NUG1, NSA1, MAK21, MAK5, FPR3, NOG1, PUF6, NOP2, NIP7, RIX1, ARX1, MDN1, RPF2, NOP15, ERB1, NOP7, HAS1, NOC3, RPF1, IPI3, MRT4, KRI1, EBP2, NOC2, NOP12, MSS116, NOP13, DBP9,
	GOTERM_CC_ALL	organelle lumen	46	69.70%	3.16E-29	DRS1, RRP1, GAR1, SPB1, CIC1, ELA1, BRX1, DBP7, NOG2, NOP53, YTM1, RLP7, RLP24, NOP4, NOP6, DBP10, SSF1, URB1, NUG1, NSA1, MAK21, MAK5, FPR3, NOG1, PUF6, NOP2, NIP7, RIX1, ARX1, MDN1, RPF2, NOP15, ERB1, NOP7, HAS1, NOC3, RPF1, IPI3, MRT4, KRI1, EBP2, NOC2, NOP12, MSS116, NOP13, DBP9,
pink	GOTERM_CC_ALL	transcription factor complex	42	62.69%	1.90E-56	GCN5, TAF9, TAF10, SGF73, HAP4, TOA2, TAF13, HFI1, SPT15, UBP8, TRA1, TAF3, SPT8, SPT20, TAF1, BDP1, CDC39, TAF4, TAF7, TAF11, CAF4, MOT2, CDC36, SPT7, CHD1, TAF6, NOT5, TOA1, CAF40, SGF11, TAF5, RTG2, NOT3, TAF2, RRN6, SGF29, SPT3, ADA2, NGG1, TAF12, TAF8, SUS1,
	GOTERM_CC_ALL	nucleoplasm	52	77.61%	9.34E-56	IES1, SGF73, HFI1, UBP8, SPT15, TAF3, SNF5, CDC39, BDP1, TAF4, MOT2, SPT7, SUA7, CAF40, NOT3, SWI3, RRN6, SPT3, ADA2, NGG1, TAF8, TAF9, GCN5, TAF10, SNF12, HAP4, TOA2, TAF13, TRA1, RVB1, SPT8, SNF2, SPT20, TAF1, SNF6, SNF11, TAF7, TAF11, CAF4, CDC36, TAF6, CHD1, SWI1, NOT5, TOA1, SGF11, TAF5, RTG2, TAF2, SGF29, TAF12, SUS1,
	SP_PIR_KEYWORDS	transcription	51	76.12%	3.37E-52	IES1, ADR1, ARG80, HFI1, SPT15, TAF3, ARG81, SNF5, BDP1, TAF4, MOT2, SPT7, SUA7, NOT3, SWI3, RRN6, SPT3, ADA2, NGG1, TAF8, TAF9, GCN5, TAF10, SNF12, HAP4, TOA2, TAF13, GAL80, TRA1, RVB1, PHO2, SPT8, BUR6, SNF2, SPT20, TAF1, GCN4, SNF6, SWI5, GAL4, SNF11, TAF7, TAF11, CDC36, TAF6, SWI1, NOT5, TOA1, TAF5, TAF2, TAF12,
	SP_PIR_KEYWORDS	transcription regulation	50	74.63%	1.33E-51	IES1, ADR1, ARG80, HFI1, TAF3, ARG81, SNF5, BDP1, TAF4, MOT2, SPT7, SUA7, NOT3, SWI3, RRN6, SPT3, ADA2, NGG1, TAF8, TAF9, GCN5, TAF10, SNF12, TOA2, HAP4, TAF13, GAL80, TRA1, RVB1, PHO2, SPT8, BUR6, SNF2, SPT20, TAF1, GCN4, SNF6, SWI5, GAL4, SNF11, TAF7, TAF11, CDC36, TAF6, SWI1, NOT5, TOA1, TAF5, TAF2, TAF12,
	GOTERM_MF_ALL	transcription regulator activity	47	70.15%	5.78E-45	GCN5, TAF9, TAF10, ADR1, ARG80, SNF12, HAP4, TOA2, TAF13, GAL80, HFI1, SPT15, TAF3, PHO2, BUR6, SPT8, SNF2, ARG81, SPT20, TAF1, GCN4, SNF6, SWI5, SNF5, BDP1, SNF11, GAL4, TAF4, TAF7, TAF11, PHO4, MOT2, CHD1, TAF6, SUA7, SWI1, TOA1, TAF5, RTG2, TAF2, RRN6, SWI3, SPT3, ADA2, NGG1, TAF12, TAF8,
	GOTERM_CC_ALL	nuclear lumen	52	77.61%	1.86E-44	IES1, SGF73, HFI1, UBP8, SPT15, TAF3, SNF5, CDC39, BDP1, TAF4, MOT2, SPT7, SUA7, CAF40, NOT3, SWI3, RRN6, SPT3, ADA2, NGG1, TAF8, TAF9, GCN5, TAF10, SNF12, HAP4, TOA2, TAF13, TRA1, RVB1, SPT8, SNF2, SPT20, TAF1, SNF6, SNF11, TAF7, TAF11, CAF4, CDC36, TAF6, CHD1, SWI1, NOT5, TOA1, SGF11, TAF5, RTG2, TAF2, SGF29, TAF12, SUS1,
	GOTERM_BP_ALL	transcription, DNA-dependent	51	76.12%	2.46E-43	ADR1, ARG80, HFI1, SPT15, TAF3, SNF5, CDC39, BDP1, TAF4, MOT2, SPT7, SUA7, CAF40, NOT3, SWI3, RRN6, SPT3, ADA2, TAF8, TAF9, GCN5, TAF10, TAF13, TOA2, HAP4, GAL80, TRA1, RVB1, PHO2, SPT8, BUR6, SNF2, TAF1, GCN4, SWI5, GAL4, SNF11, TAF7, TAF11, CAF4, CDC36, TAF6, CHD1, SWI1, NOT5, TOA1, SGF11, TAF5, TAF2, TAF12, SUS1,
	GOTERM_BP_ALL	transcription	52	77.61%	6.43E-43	ADR1, ARG80, HFI1, SPT15, TAF3, SNF5, CDC39, BDP1, TAF4, MOT2, SPT7, SUA7, CAF40, NOT3, SWI3, RRN6, SPT3, ADA2, TAF8, TAF9, GCN5, TAF10, TAF13, TOA2, HAP4, GAL80, TRA1, RVB1, PHO2, SPT8, BUR6, SNF2, TAF1, GCN4, SNF6, SWI5, GAL4, SNF11, TAF7, TAF11, CAF4, CDC36, TAF6, CHD1, SWI1, NOT5, TOA1, SGF11, TAF5, TAF2, TAF12, SUS1,
	GOTERM_BP_ALL	regulation of transcription, DNA-dependent	44	65.67%	3.13E-38	GCN5, TAF9, TAF10, ADR1, ARG80, HAP4, TOA2, TAF13, GAL80, TRA1, RVB1, TAF3, PHO2, SPT8, BUR6, SNF2, TAF1, GCN4, SWI5, SNF5, CDC39, SNF11, GAL4, TAF7, TAF11, CAF4, MOT2, CDC36, SPT7, TAF6, NOT5, SWI1, TOA1, CAF40, SGF11, TAF5, NOT3, TAF2, SWI3, RRN6, SPT3, ADA2, TAF12, SUS1,
	GOTERM_BP_ALL	regulation of nucleobase, nucleoside, nucleotide and nucleic acid metabolism	45	67.16%	4.94E-37	GCN5, TAF9, TAF10, ADR1, ARG80, HAP4, TOA2, TAF13, GAL80, TRA1, RVB1, DHH1, TAF3, PHO2, BUR6, SPT8, SNF2, TAF1, GCN4, SWI5, SNF5, CDC39, SNF11, GAL4, TAF7, TAF11, CAF4, MOT2, CDC36, SPT7, TAF6, NOT5, SWI1, TOA1, CAF40, SGF11, TAF5, NOT3, TAF2, SWI3, RRN6, SPT3, ADA2, TAF12, SUS1,
greenyellow	GOTERM_BP_ALL	DNA replication	18	29.51%	4.65E-17	CDC47, DPB4, MUM2, MSH2, RFA1, EXO1, CDC54, CLB5, CDC6, MCM10, CDC45, CDC46, MCM3, POL1, ORC2, ECO1, ORC3, RFC5,
	GOTERM_BP_ALL	DNA-dependent DNA replication	16	26.23%	2.10E-16	CDC47, DPB4, MSH2, RFA1, EXO1, CDC54, CDC6, MCM10, CDC45, CDC46, MCM3, POL1, ORC2, ECO1, ORC3, RFC5,
	GOTERM_BP_ALL	DNA metabolism	28	45.90%	1.35E-14	ESC2, MSH2, CDC54, MAG1, CLB5, CDC45, SMC1, POL1, MCK1, REC107, HDA2, RFC5, LIF1, CDC47, DPB4, RFA1, MUM2, EXO1, SKI8, PDS1, CDC6, MCM10, MEC3, CDC46, MCM3, ORC2, ECO1, ORC3,
	GOTERM_CC_ALL	chromosome	19	31.15%	2.05E-13	DPB4, CDC47, MSH2, RFA1, CDC54, SKI8, HIR1, CDC45, SMC1, CDC46, HMO1, SMC2, MCM3, POL1, ORC2, ECO1, ORC3, RFC5, SLK19,
	SP_PIR_KEYWORDS	dna replication	12	19.67%	4.17E-13	CDC46, DPB4, CDC47, MCM3, CDC54, POL1, ORC2, CDC6, ECO1, ORC3, RFC5, CDC45,
	GOTERM_BP_ALL	pre-replicative complex formation and maintenance	8	13.11%	3.96E-12	CDC46, CDC47, MCM3, CDC54, ORC2, CDC6, ORC3, CDC45,
	GOTERM_CC_ALL	nuclear chromosome	16	26.23%	1.86E-11	CDC47, DPB4, MSH2, RFA1, CDC54, SKI8, SMC1, CDC46, HMO1, SMC2, MCM3, POL1, ORC2, ECO1, ORC3, SLK19,
	GOTERM_BP_ALL	DNA replication initiation	9	14.75%	2.53E-11	CDC46, CDC47, MCM3, CDC54, POL1, ORC2, ORC3, MCM10, CDC45,
	GOTERM_CC_ALL	pre-replicative complex	8	13.11%	2.81E-11	CDC46, CDC47, MCM3, CDC54, ORC2, CDC6, ORC3, CDC45,
	KEGG_PATHWAY	SCE04110:CELL CYCLE	14	22.95%	4.76E-11	CDC47, CDC54, CLB5, PHO80, PDS1, CDC6, CDC45, SMC1, MEC3, CDC46, MCM3, SMC2, ORC2, ORC3,
salmon	GOTERM_BP_ALL	morphogenesis	29	56.86%	3.68E-33	BNR1, BEM3, AXL2, HSL7, CDC11, CDC12, RGA1, GIC2, PEA2, ZDS1, RHO4, GIC1, SWE1, CDC42, ZDS2, BOI1, CDC24, SHS1, MSB1, BEM1, CDC10, BUD6, MSB2, BNI1, BOI2, STE20, GIN4, FUS1, CDC3,
	GOTERM_BP_ALL	cellular morphogenesis	29	56.86%	3.68E-33	BNR1, BEM3, AXL2, HSL7, CDC11, CDC12, RGA1, GIC2, PEA2, ZDS1, RHO4, GIC1, SWE1, CDC42, ZDS2, BOI1, CDC24, SHS1, MSB1, BEM1, CDC10, BUD6, MSB2, BNI1, BOI2, STE20, GIN4, FUS1, CDC3,
	GOTERM_BP_ALL	establishment of cell polarity (sensu Fungi)	26	50.98%	9.05E-33	BNR1, BEM3, AXL2, CDC11, CDC12, RGA1, GIC2, PEA2, RHO4, ZDS1, GIC1, CDC42, ZDS2, BOI1, CDC24, SHS1, MSB1, BEM1, CDC10, BUD6, MSB2, BNI1, BOI2, STE20, GIN4, CDC3,
	GOTERM_BP_ALL	establishment of cell polarity	26	50.98%	9.05E-33	BNR1, BEM3, AXL2, CDC11, CDC12, RGA1, GIC2, PEA2, RHO4, ZDS1, GIC1, CDC42, ZDS2, BOI1, CDC24, SHS1, MSB1, BEM1, CDC10, BUD6, MSB2, BNI1, BOI2, STE20, GIN4, CDC3,
	GOTERM_BP_ALL	establishment and/or maintenance of cell polarity (sensu Fungi)	26	50.98%	2.99E-32	BNR1, BEM3, AXL2, CDC11, CDC12, RGA1, GIC2, PEA2, RHO4, ZDS1, GIC1, CDC42, ZDS2, BOI1, CDC24, SHS1, MSB1, BEM1, CDC10, BUD6, MSB2, BNI1, BOI2, STE20, GIN4, CDC3,
	GOTERM_BP_ALL	establishment and/or maintenance of cell polarity	26	50.98%	2.99E-32	BNR1, BEM3, AXL2, CDC11, CDC12, RGA1, GIC2, PEA2, RHO4, ZDS1, GIC1, CDC42, ZDS2, BOI1, CDC24, SHS1, MSB1, BEM1, CDC10, BUD6, MSB2, BNI1, BOI2, STE20, GIN4, CDC3,
	GOTERM_CC_ALL	site of polarized growth	27	52.94%	1.41E-30	BNR1, AXL2, FIR1, HSL7, CDC11, CDC12, GIC2, PEA2, ZDS1, GIC1, SWE1, CDC42, CDC55, BOI1, CDC24, MSB1, BEM1, CDC10, BUD6, MSB2, BNI1, BOI2, STE20, GIN4, FUS1, TPD3, CDC3,
	GOTERM_BP_ALL	cell budding	21	41.18%	3.52E-26	CDC24, BEM3, BNR1, AXL2, REI1, CDC10, CDC11, BUD6, RGA1, CDC12, PPH22, GIC2, PEA2, BNI1, GIN4, GIC1, PPH21, CDC42, TPD3, CDC55, CDC3,
	GOTERM_BP_ALL	asexual reproduction	21	41.18%	3.52E-26	CDC24, BEM3, BNR1, AXL2, REI1, CDC10, CDC11, BUD6, RGA1, CDC12, PPH22, GIC2, PEA2, BNI1, GIN4, GIC1, PPH21, CDC42, TPD3, CDC55, CDC3,
	GOTERM_BP_ALL	development	31	60.78%	6.73E-25	BEM3, BNR1, AXL2, HSL7, CDC11, RGA1, SMC3, CDC12, GIC2, PEA2, ZDS1, RHO4, GIC1, SWE1, CDC42, ZDS2, BOI1, CDC24, SHS1, MSB1, BEM1, CDC10, IRR1, BUD6, MSB2, BNI1, BOI2, STE20, GIN4, FUS1, CDC3,
midnightblue	GOTERM_BP_ALL	cellular process	45	91.84%	0.000117096	CAT2, UFD2, RRN10, ACC1, GLC8, PEX11, NMD5, YME1, AHA1, PDA1, RPL40A, PIH1, CPR6, YCK1, IZH4, KGD1, UGP1, YPT53, SLX9, MKS1, SIW14, CNS1, SHE3, WTM2, APL4, RTG3, SAM1, GRX5, LSB3, HSP60, MET18, ARC1, MOG1, PRB1, DBP8, HCH1, PDB1, PKH1, WHI2, HSP42, ARO1, SMK1, ILV1, VAC17, CMP2,
	GOTERM_BP_ALL	carboxylic acid metabolism	11	22.45%	0.000128349	CAT2, ACC1, PEX11, SAM1, ARO1, MET18, ARC1, PDA1, KGD1, ILV1, PDB1,
	GOTERM_BP_ALL	organic acid metabolism	11	22.45%	0.000128349	CAT2, ACC1, PEX11, SAM1, ARO1, MET18, ARC1, PDA1, KGD1, ILV1, PDB1,
	GOTERM_MF_ALL	binding	31	63.27%	0.000135049	CAT2, RRN10, UFD2, NMD5, TVP23, YME1, AHA1, RPL40A, PIH1, CPR6, YCK1, IZH4, UGP1, YPT53, SIW14, SHE3, CNS1, WTM2, APL4, GRX5, HSP60, MET18, ARC1, MOG1, DBP8, PKH1, WHI2, HSP42, SMK1, VAC17, CMP2,
	GOTERM_BP_ALL	physiological process	45	91.84%	0.000181145	CAT2, UFD2, RRN10, ACC1, GLC8, PEX11, NMD5, YME1, AHA1, PDA1, RPL40A, PIH1, CPR6, YCK1, IZH4, KGD1, UGP1, YPT53, SLX9, MKS1, SIW14, CNS1, SHE3, WTM2, APL4, RTG3, SAM1, GRX5, LSB3, HSP60, MET18, ARC1, MOG1, PRB1, DBP8, HCH1, PDB1, PKH1, WHI2, HSP42, ARO1, SMK1, ILV1, VAC17, CMP2,
	GOTERM_MF_ALL	protein binding	24	48.98%	0.000189221	CAT2, YPT53, UFD2, SIW14, CNS1, WTM2, APL4, NMD5, GRX5, TVP23, MET18, AHA1, MOG1, DBP8, PKH1, PIH1, WHI2, CPR6, HSP42, YCK1, SMK1, VAC17, UGP1, CMP2,
	GOTERM_CC_ALL	cytoplasm	38	77.55%	0.00023053	CAT2, UFD2, ACC1, GLC8, PEX11, NMD5, TVP23, YME1, AHA1, PDA1, RPL40A, PIH1, CPR6, YCK1, KGD1, UGP1, YPT53, SIW14, CNS1, SHE3, APL4, RTG3, SAM1, GRX5, LSB3, HSP60, IML1, ARC1, PRB1, HCH1, PDB1, PKH1, HSP42, ARO1, SMK1, ILV1, VAC17, CMP2,
	GOTERM_BP_ALL	protein folding	6	12.24%	0.000268877	PIH1, CPR6, CNS1, HSP60, AHA1, HCH1,
	GOTERM_BP_ALL	cellular physiological process	44	89.80%	0.000371047	CAT2, RRN10, UFD2, ACC1, GLC8, PEX11, NMD5, YME1, AHA1, PDA1, RPL40A, PIH1, CPR6, YCK1, IZH4, KGD1, UGP1, YPT53, SLX9, SIW14, CNS1, SHE3, WTM2, APL4, RTG3, SAM1, GRX5, LSB3, HSP60, MET18, ARC1, MOG1, PRB1, DBP8, HCH1, PDB1, PKH1, WHI2, HSP42, ARO1, SMK1, ILV1, VAC17, CMP2,
	GOTERM_CC_ALL	nucleoid	4	8.16%	0.000575964	HSP60, PDA1, KGD1, PDB1,
magenta	SP_PIR_KEYWORDS	transmembrane	32	86.49%	4.21E-22	POM34, BSD2, MAL31, SSH1, YPC1, ERG25, COS4, SMF3, NSG1, SUR2, HIP1, MCH1, CAN1, COS3, COS8, MMP1, AVT4, SGE1, TPO3, EMP24, SPC1, ERP5, PMP2, TPO1, ALG11, COS6, SAM3, GPI8, MAL11, GPI2, FET3, VPS73,
	SP_PIR_KEYWORDS	transmembrane protein	36	97.30%	2.18E-20	POM34, BSD2, GAS4, MAL31, SSH1, YPC1, ERG25, COS4, SMF3, NSG1, SUR2, HIP1, CAN1, MCH1, GAS3, COS3, COS8, MMP1, AVT4, SGE1, TPO3, EMP24, SPC1, ERP5, PMP2, TSC13, TPO1, ALG11, COS6, SAM3, GPI8, MAL11, GPI2, FET3, CSG2, VPS73,
	SP_PIR_KEYWORDS	membrane	31	83.78%	1.22E-18	POM34, BSD2, GAS4, MAL31, SSH1, YPC1, ERG25, COS4, NSG1, SUR2, HIP1, MCH1, CAN1, GAS3, COS3, COS8, MMP1, AVT4, SGE1, EMP24, SPC1, ERP5, PMP2, COS6, ALG11, SAM3, GPI8, MAL11, GPI2, FET3, VPS73,
	UP_SEQ_FEATURE	transmembrane region	29	78.38%	2.09E-14	POM34, BSD2, MAL31, SSH1, YPC1, ERG25, COS4, NSG1, SUR2, HIP1, COS3, MCH1, CAN1, COS8, MMP1, AVT4, SGE1, EMP24, SPC1, ERP5, PMP2, COS6, ALG11, GPI8, SAM3, MAL11, GPI2, FET3, VPS73,
	GOTERM_CC_ALL	membrane	25	67.57%	2.79E-11	POM34, BSD2, MAL31, AGP1, SSH1, ERG25, SMF3, HIP1, MCH1, CAN1, COS8, MMP1, SGE1, TPO3, EMP24, SPC1, ERP5, PMP2, TSC13, TPO1, ALG11, GPI8, SAM3, CSG2, FET3,
	GOTERM_MF_ALL	amine transporter activity	8	21.62%	1.63E-09	MMP1, AVT4, HIP1, TPO1, TPO3, CAN1, SAM3, AGP1,
	GOTERM_BP_ALL	amine transport	8	21.62%	5.90E-09	MMP1, AVT4, HIP1, TPO1, TPO3, CAN1, SAM3, AGP1,
	GOTERM_MF_ALL	transporter activity	15	40.54%	5.70E-08	MMP1, AVT4, MAL31, SGE1, TPO3, AGP1, SSH1, SMF3, PMP2, HIP1, TPO1, CAN1, MCH1, SAM3, MAL11,
	GOTERM_BP_ALL	localization	21	56.76%	6.38E-08	MMP1, BSD2, POM34, AVT4, MAL31, SGE1, TPO3, AGP1, SSH1, EMP24, SMF3, ERP5, PMP2, HIP1, TPO1, CAN1, MCH1, SAM3, MAL11, FET3, VPS73,
	GOTERM_BP_ALL	transport	20	54.05%	1.61E-07	MMP1, BSD2, POM34, AVT4, MAL31, SGE1, TPO3, AGP1, SSH1, EMP24, ERP5, PMP2, HIP1, TPO1, CAN1, MCH1, SAM3, MAL11, FET3, VPS73,
tan	GOTERM_BP_ALL	nucleocytoplasmic transport	36	87.80%	1.12E-59	MTR2, GLE2, NUP145, YRB2, MTR10, CRM1, ECM1, NUP85, KAP95, NUP159, PSE1, NUP82, GFD1, NTF2, NSP1, NUP1, NUP42, NIC96, NUP100, NUP116, NDC1, NUP57, GLE1, GSP1, NUP2, SXM1, NUP53, NUP49, NUP170, YRB1, SEH1, POM152, DBP5, KAP104, NUP120, KAP123,
	GOTERM_BP_ALL	nuclear transport	35	85.37%	6.49E-58	MTR2, GLE2, NUP145, YRB2, MTR10, CRM1, ECM1, NUP85, KAP95, NUP159, PSE1, NUP82, GFD1, NTF2, NSP1, NUP1, NUP42, NIC96, NUP100, NUP116, NDC1, NUP57, GLE1, SXM1, NUP2, NUP53, NUP49, NUP170, YRB1, SEH1, POM152, DBP5, KAP104, NUP120, KAP123,
	GOTERM_CC_ALL	pore complex	27	65.85%	1.73E-49	MTR2, GLE2, NUP145, YRB2, NUP85, KAP95, NUP159, NUP82, GFD1, NSP1, NUP42, NUP1, NIC96, NUP100, NUP116, NDC1, NUP57, GLE1, NUP2, NUP53, NUP49, NUP170, POM152, SEH1, DBP5, NUP120, KAP123,
	GOTERM_CC_ALL	nuclear pore	27	65.85%	1.73E-49	MTR2, GLE2, NUP145, YRB2, NUP85, KAP95, NUP159, NUP82, GFD1, NSP1, NUP42, NUP1, NIC96, NUP100, NUP116, NDC1, NUP57, GLE1, NUP2, NUP53, NUP49, NUP170, POM152, SEH1, DBP5, NUP120, KAP123,
	GOTERM_BP_ALL	RNA localization	30	73.17%	6.60E-49	MTR2, GLE2, NUP145, YRB2, MTR10, CRM1, NUP85, NUP159, PSE1, NUP82, GFD1, NSP1, NUP1, NUP42, NIC96, NUP100, NUP116, NDC1, NUP57, GLE1, SXM1, NUP2, NUP53, NUP49, NUP170, YRB1, SEH1, POM152, DBP5, NUP120,
	GOTERM_BP_ALL	establishment of RNA localization	29	70.73%	1.90E-48	MTR2, GLE2, NUP145, YRB2, CRM1, NUP85, NUP159, PSE1, NUP82, GFD1, NSP1, NUP42, NUP1, NIC96, NUP100, NUP116, NDC1, NUP57, GLE1, SXM1, NUP2, NUP53, NUP49, NUP170, YRB1, SEH1, POM152, DBP5, NUP120,
	GOTERM_BP_ALL	nucleic acid transport	29	70.73%	1.90E-48	MTR2, GLE2, NUP145, YRB2, CRM1, NUP85, NUP159, PSE1, NUP82, GFD1, NSP1, NUP42, NUP1, NIC96, NUP100, NUP116, NDC1, NUP57, GLE1, SXM1, NUP2, NUP53, NUP49, NUP170, YRB1, SEH1, POM152, DBP5, NUP120,
	GOTERM_BP_ALL	RNA transport	29	70.73%	1.90E-48	MTR2, GLE2, NUP145, YRB2, CRM1, NUP85, NUP159, PSE1, NUP82, GFD1, NSP1, NUP42, NUP1, NIC96, NUP100, NUP116, NDC1, NUP57, GLE1, SXM1, NUP2, NUP53, NUP49, NUP170, YRB1, SEH1, POM152, DBP5, NUP120,
	GOTERM_BP_ALL	RNA export from nucleus	29	70.73%	1.90E-48	MTR2, GLE2, NUP145, YRB2, CRM1, NUP85, NUP159, PSE1, NUP82, GFD1, NSP1, NUP42, NUP1, NIC96, NUP100, NUP116, NDC1, NUP57, GLE1, SXM1, NUP2, NUP53, NUP49, NUP170, YRB1, SEH1, POM152, DBP5, NUP120,
	GOTERM_BP_ALL	nuclear export	30	73.17%	3.14E-48	MTR2, GLE2, NUP145, YRB2, CRM1, ECM1, NUP85, NUP159, PSE1, NUP82, GFD1, NSP1, NUP1, NUP42, NIC96, NUP100, NUP116, NDC1, NUP57, GLE1, SXM1, NUP2, NUP53, NUP49, NUP170, YRB1, SEH1, POM152, DBP5, NUP120,
cyan	GOTERM_BP_ALL	response to DNA damage stimulus	28	68.29%	5.50E-33	CHK1, MUS81, RAD1, PMS1, YKU70, RFC2, APN1, MLH1, RAD59, POL30, DPB3, CDC8, MMS4, RFC1, APN2, DOA1, CDC2, RAD30, MGM101, SHU1, TEL1, MMS2, MSH3, DPB11, UMP1, MEC1, RAD10, TDP1,
	GOTERM_BP_ALL	response to endogenous stimulus	28	68.29%	1.44E-32	CHK1, MUS81, RAD1, PMS1, YKU70, RFC2, APN1, MLH1, RAD59, POL30, DPB3, CDC8, MMS4, RFC1, APN2, DOA1, CDC2, RAD30, MGM101, SHU1, TEL1, MMS2, MSH3, DPB11, UMP1, MEC1, RAD10, TDP1,
	GOTERM_BP_ALL	DNA repair	24	58.54%	1.81E-27	CDC2, RAD30, MGM101, MUS81, SHU1, RAD1, PMS1, MMS2, MSH3, YKU70, DPB11, RFC2, APN1, MLH1, RAD10, RAD59, DPB3, POL30, MMS4, CDC8, RFC1, TDP1, APN2, DOA1,
	GOTERM_BP_ALL	response to stress	29	70.73%	3.00E-25	CHK1, MUS81, RAD1, PMS1, YKU70, RFC2, APN1, MLH1, RAD59, POL30, DPB3, CDC8, MMS4, RFC1, APN2, DOA1, CDC2, RAD30, MGM101, SHU1, TEL1, MMS2, MSH3, YAP1, DPB11, UMP1, MEC1, RAD10, TDP1,
	GOTERM_BP_ALL	DNA metabolism	31	75.61%	3.53E-25	MUS81, RAD1, PMS1, YKU70, RFC2, APN1, MLH1, RAD59, POL30, DPB3, CDC8, MMS4, RFC1, RNR1, SLD5, APN2, DOA1, SPO11, CDC2, ORC6, RAD30, MGM101, SHU1, MMS2, MSH3, DPB11, MEC1, RAD10, RTT106, ELG1, TDP1,
	GOTERM_BP_ALL	response to stimulus	29	70.73%	2.36E-21	CHK1, MUS81, RAD1, PMS1, YKU70, RFC2, APN1, MLH1, RAD59, POL30, DPB3, CDC8, MMS4, RFC1, APN2, DOA1, CDC2, RAD30, MGM101, SHU1, TEL1, MMS2, MSH3, YAP1, DPB11, UMP1, MEC1, RAD10, TDP1,
	GOTERM_BP_ALL	biopolymer metabolism	36	87.80%	1.23E-17	VID22, CHK1, MUS81, RAD1, CDH1, PMS1, YKU70, RFC2, APN1, MLH1, RAD59, POL30, DPB3, MMS4, CDC8, RFC1, RNR1, SLD5, APN2, DOA1, SPO11, CDC2, ORC6, RAD30, MGM101, UBR1, SHU1, MMS2, MSH3, DPB11, UMP1, MEC1, RAD10, RTT106, ELG1, TDP1,
	GOTERM_BP_ALL	DNA replication	14	34.15%	3.82E-14	CDC2, ORC6, RAD30, PMS1, MSH3, DPB11, RFC2, DPB3, POL30, CDC8, ELG1, RFC1, RNR1, SLD5,
	GOTERM_BP_ALL	nucleobase, nucleoside, nucleotide and nucleic acid metabolism	32	78.05%	1.90E-13	MUS81, RAD1, PMS1, YKU70, RFC2, APN1, MLH1, RAD59, POL30, DPB3, CDC8, MMS4, RFC1, RNR1, SLD5, APN2, DOA1, SPO11, CDC2, ORC6, RAD30, MGM101, SHU1, MMS2, MSH3, DPB11, YAP1, MEC1, RAD10, RTT106, ELG1, TDP1,
	GOTERM_CC_ALL	chromosome	16	39.02%	5.34E-13	SPO11, CDC2, ORC6, RAD30, MGM101, CST9, PMS1, MSH3, YKU70, DPB11, RFC2, DPB3, POL30, ELG1, RFC1, SLD5,
grey60	GOTERM_CC_ALL	mediator complex	20	51.28%	1.00E-44	GAL11, SRB2, MED2, MED7, MED1, SRB6, RGR1, NUT2, MED4, SRB4, CSE2, SRB7, PGD1, MED8, TAF14, MED6, SRB5, ROX3, SIN4, MED11,
	GOTERM_MF_ALL	RNA polymerase II transcription mediator activity	19	48.72%	2.22E-41	GAL11, SRB2, MED2, MED7, MED1, SRB6, RGR1, NUT2, MED4, SRB4, CSE2, SRB7, PGD1, MED8, MED6, SRB5, ROX3, SIN4, MED11,
	GOTERM_MF_ALL	general RNA polymerase II transcription factor activity	24	61.54%	1.71E-39	GAL11, SRB2, MED2, SSN8, MED7, SRB6, MED1, RGR1, NUT2, MED4, SRB4, CSE2, SRB7, TFA2, PGD1, MED8, TAF14, SSN3, KIN28, MED6, SRB5, ROX3, SIN4, MED11,
	GOTERM_BP_ALL	transcription from RNA polymerase II promoter	32	82.05%	3.57E-37	SRB2, SPT6, SPT5, SSN8, MED7, MED1, POB3, SRB4, MED8, PGD1, TFA2, TAF14, SSN3, KIN28, MED6, SRB5, ELF1, ROX3, GAL11, MED2, SRB6, RGR1, PAF1, MED4, NUT2, CSE2, NUT1, SRB7, DST1, SPT4, SIN4, MED11,
	GOTERM_CC_ALL	DNA-directed RNA polymerase II, holoenzyme	23	58.97%	1.54E-34	GAL11, SRB2, MED2, MED7, SRB6, MED1, PAF1, RGR1, NUT2, MED4, SRB4, CSE2, SRB7, TFA2, PGD1, MED8, TAF14, KIN28, MED6, SRB5, ROX3, SIN4, MED11,
	GOTERM_BP_ALL	transcription	35	89.74%	3.41E-33	SRB2, SPT6, SPT5, SSN8, MED7, MED1, FCP1, POB3, SRB4, MED8, PGD1, TFA2, TAF14, SSN3, KIN28, MED6, SRB5, ELF1, ROX3, GAL11, SGV1, MED2, SRB6, GAL3, PAF1, RGR1, NUT2, MED4, CSE2, NUT1, SRB7, DST1, SPT4, SIN4, MED11,
	GOTERM_CC_ALL	nucleoplasm	30	76.92%	1.36E-31	SRB2, SPT6, SPT5, SSN8, MED7, MED1, POB3, SRB4, MED8, PGD1, TFA2, TAF14, SSN3, KIN28, MED6, SRB5, ROX3, GAL11, MED2, SRB6, RGR1, PAF1, MED4, NUT2, CSE2, SRB7, DST1, SPT4, SIN4, MED11,
	GOTERM_MF_ALL	RNA polymerase II transcription factor activity	24	61.54%	1.70E-31	GAL11, SRB2, MED2, SSN8, MED7, SRB6, MED1, RGR1, NUT2, MED4, SRB4, CSE2, SRB7, TFA2, PGD1, MED8, TAF14, SSN3, KIN28, MED6, SRB5, ROX3, SIN4, MED11,
	GOTERM_BP_ALL	transcription, DNA-dependent	33	84.62%	9.37E-31	SRB2, SPT6, SPT5, SSN8, MED7, MED1, POB3, SRB4, MED8, PGD1, TFA2, TAF14, SSN3, KIN28, MED6, SRB5, ELF1, ROX3, GAL11, MED2, SRB6, GAL3, RGR1, PAF1, NUT2, MED4, CSE2, NUT1, SRB7, DST1, SPT4, SIN4, MED11,
	GOTERM_MF_ALL	transcription regulator activity	30	76.92%	1.64E-30	SRB2, SPT6, SPT5, SSN8, MED7, MED1, SRB4, MED8, PGD1, TFA2, TAF14, KIN28, SSN3, MED6, SRB5, ELF1, ROX3, GAL11, MED2, SRB6, RGR1, PAF1, MED4, NUT2, CSE2, SRB7, DST1, SPT4, SIN4, MED11,
lightgreen	GOTERM_CC_ALL	proteasome complex (sensu Eukaryota)	25	67.57%	6.80E-46	RPN2, RPN5, RPT6, RPN1, RPT1, RPN6, SEM1, RPT3, RPN12, ECM29, PRE10, RPN3, RPN8, RPN9, RPT4, RPN10, UBC5, RPT5, UBP6, RPN7, RPN14, RAD23, PRE9, RPN11, RPT2,
	GOTERM_CC_ALL	proteasome regulatory particle (sensu Eukaryota)	20	54.05%	2.13E-41	RPN2, RPN12, RPT6, RPN5, RPN3, RPN8, RPN9, RPT4, RPN10, RPN1, UBP6, RPT5, RPN7, RPN6, RPT1, RPN14, SEM1, RPT3, RPN11, RPT2,
	SP_PIR_KEYWORDS	proteasome	19	51.35%	1.45E-34	RPN2, RPN12, RPT6, RPN5, ECM29, PRE10, RPN8, RPN9, RPT4, RPN10, RPN1, RPT5, RPN7, RPN6, RPT1, SEM1, PRE9, RPN11, RPT2,
	KEGG_PATHWAY	SCE03050:PROTEASOME	19	51.35%	5.79E-28	RPN2, RPN12, RPT6, RPN5, RPN3, PRE10, RPN8, RPN9, RPT4, RPN10, RPN1, RPT5, RPN7, RPN6, RPT1, RPT3, PRE9, RPN11, RPT2,
	GOTERM_BP_ALL	protein catabolism	23	62.16%	1.10E-27	RPN2, RPN12, RPT6, RPN5, ECM29, RPN3, PRE10, RPN8, RPT4, RPN9, RPN10, RPN1, RPT5, DSK2, RPN7, RPN6, RPT1, SEM1, RPT3, PRE9, RAD23, RPN11, RPT2,
	GOTERM_BP_ALL	ubiquitin-dependent protein catabolism	22	59.46%	1.23E-27	RPN2, RPN12, RPT6, RPN5, RPN3, PRE10, RPN8, RPT4, RPN9, RPN10, RPN1, RPT5, DSK2, RPN7, RPN6, RPT1, SEM1, RPT3, PRE9, RAD23, RPN11, RPT2,
	GOTERM_BP_ALL	modification-dependent protein catabolism	22	59.46%	1.23E-27	RPN2, RPN12, RPT6, RPN5, RPN3, PRE10, RPN8, RPT4, RPN9, RPN10, RPN1, RPT5, DSK2, RPN7, RPN6, RPT1, SEM1, RPT3, PRE9, RAD23, RPN11, RPT2,
	GOTERM_BP_ALL	proteolysis during cellular protein catabolism	22	59.46%	2.00E-27	RPN2, RPN12, RPT6, RPN5, RPN3, PRE10, RPN8, RPT4, RPN9, RPN10, RPN1, RPT5, DSK2, RPN7, RPN6, RPT1, SEM1, RPT3, PRE9, RAD23, RPN11, RPT2,
	GOTERM_BP_ALL	biopolymer catabolism	23	62.16%	5.60E-27	RPN2, RPN12, RPT6, RPN5, ECM29, RPN3, PRE10, RPN8, RPT4, RPN9, RPN10, RPN1, RPT5, DSK2, RPN7, RPN6, RPT1, SEM1, RPT3, PRE9, RAD23, RPN11, RPT2,
	GOTERM_BP_ALL	cellular protein catabolism	22	59.46%	8.01E-27	RPN2, RPN12, RPT6, RPN5, RPN3, PRE10, RPN8, RPT4, RPN9, RPN10, RPN1, RPT5, DSK2, RPN7, RPN6, RPT1, SEM1, RPT3, PRE9, RAD23, RPN11, RPT2,
gold	GOTERM_BP_ALL	cell cycle	21	56.76%	4.13E-15	CLN1, ACE2, ULP2, SMC4, IPL1, DBF20, BCK2, SIC1, CLB6, CLB1, CAK1, CLB2, MPT5, REC102, FKH2, AMN1, KEL1, MOB1, WHI5, GAC1, NET1,
	GOTERM_BP_ALL	mitotic cell cycle	17	45.95%	2.22E-14	ACE2, SMC4, ULP2, IPL1, BCK2, SIC1, CLB6, CLB1, CAK1, CLB2, FKH2, AMN1, KEL1, MOB1, WHI5, GAC1, NET1,
	GOTERM_BP_ALL	regulation of progression through cell cycle	14	37.84%	1.48E-12	CLN1, ULP2, BCK2, SIC1, CLB6, CLB1, CLB2, MPT5, FKH2, AMN1, KEL1, MOB1, GAC1, NET1,
	GOTERM_BP_ALL	regulation of cell cycle	14	37.84%	1.48E-12	CLN1, ULP2, BCK2, SIC1, CLB6, CLB1, CLB2, MPT5, FKH2, AMN1, KEL1, MOB1, GAC1, NET1,
	KEGG_PATHWAY	SCE04110:CELL CYCLE	11	29.73%	4.24E-11	CLN1, SMC4, DBF20, DBF2, SIC1, MOB1, CLB6, CLB1, CLB2, CAK1, NET1,
	GOTERM_MF_ALL	kinase regulator activity	9	24.32%	4.56E-11	CLN1, PCL7, SIC1, MOB1, LRE1, CLB6, CLB1, CLB2, CAK1,
	GOTERM_BP_ALL	regulation of cellular physiological process	19	51.35%	2.97E-09	CLN1, ULP2, ACE2, BCK2, RGA2, SIC1, CLB6, CLB1, CLB2, MPT5, INO2, FKH2, AMN1, KEL1, PCL7, MOB1, GAC1, ASH1, NET1,
	GOTERM_BP_ALL	regulation of cellular process	19	51.35%	3.10E-09	CLN1, ULP2, ACE2, BCK2, RGA2, SIC1, CLB6, CLB1, CLB2, MPT5, INO2, FKH2, AMN1, KEL1, PCL7, MOB1, GAC1, ASH1, NET1,
	GOTERM_BP_ALL	regulation of physiological process	19	51.35%	4.03E-09	CLN1, ULP2, ACE2, BCK2, RGA2, SIC1, CLB6, CLB1, CLB2, MPT5, INO2, FKH2, AMN1, KEL1, PCL7, MOB1, GAC1, ASH1, NET1,
	GOTERM_BP_ALL	regulation of biological process	19	51.35%	5.00E-09	CLN1, ULP2, ACE2, BCK2, RGA2, SIC1, CLB6, CLB1, CLB2, MPT5, INO2, FKH2, AMN1, KEL1, PCL7, MOB1, GAC1, ASH1, NET1,
violet	GOTERM_BP_ALL	vesicle-mediated transport	30	83.33%	9.24E-35	COG1, TIP20, CHC1, CLC1, UFE1, SED5, COG2, SEC26, USE1, NYV1, BET3, SOP4, DSL1, SEC21, BOS1, INP53, VPS21, SLY1, COG4, SEC17, SFT1, YKT6, SEC22, BET1, USO1, RET2, SEC20, GLO3, COG3, VTI1,
	GOTERM_BP_ALL	Golgi vesicle transport	25	69.44%	2.78E-33	COG1, TIP20, UFE1, SED5, COG2, SEC26, USE1, BET3, SOP4, DSL1, SEC21, BOS1, SLY1, COG4, SEC17, SFT1, YKT6, SEC22, BET1, USO1, RET2, SEC20, COG3, GLO3, VTI1,
	GOTERM_BP_ALL	secretory pathway	27	75.00%	5.19E-33	COG1, TIP20, UFE1, SED5, SEC39, COG2, SEC26, USE1, BET3, SOP4, DSL1, SEC21, SEC72, BOS1, SLY1, COG4, SEC17, SFT1, YKT6, SEC22, BET1, USO1, RET2, SEC20, GLO3, COG3, VTI1,
	GOTERM_BP_ALL	secretion	27	75.00%	1.25E-32	COG1, TIP20, UFE1, SED5, SEC39, COG2, SEC26, USE1, BET3, SOP4, DSL1, SEC21, SEC72, BOS1, SLY1, COG4, SEC17, SFT1, YKT6, SEC22, BET1, USO1, RET2, SEC20, GLO3, COG3, VTI1,
	GOTERM_BP_ALL	transport	34	94.44%	2.93E-25	COG1, TIP20, CHC1, CLC1, UFE1, SED5, SEC39, PDR17, COG2, SEC26, USE1, NYV1, BET3, DSL1, SOP4, SEC21, SEC72, BOS1, INP53, VPS21, SLY1, COG4, SEC17, SFT1, YKT6, SEC22, ATG8, BET1, USO1, RET2, SEC20, GLO3, COG3, VTI1,
	GOTERM_BP_ALL	establishment of localization	34	94.44%	5.10E-25	COG1, TIP20, CHC1, CLC1, UFE1, SED5, SEC39, PDR17, COG2, SEC26, USE1, NYV1, BET3, DSL1, SOP4, SEC21, SEC72, BOS1, INP53, VPS21, SLY1, COG4, SEC17, SFT1, YKT6, SEC22, ATG8, BET1, USO1, RET2, SEC20, GLO3, COG3, VTI1,
	GOTERM_BP_ALL	localization	34	94.44%	1.91E-24	COG1, TIP20, CHC1, CLC1, UFE1, SED5, SEC39, PDR17, COG2, SEC26, USE1, NYV1, BET3, DSL1, SOP4, SEC21, SEC72, BOS1, INP53, VPS21, SLY1, COG4, SEC17, SFT1, YKT6, SEC22, ATG8, BET1, USO1, RET2, SEC20, GLO3, COG3, VTI1,
	GOTERM_BP_ALL	intracellular transport	28	77.78%	2.51E-24	COG1, TIP20, UFE1, SED5, COG2, SEC26, USE1, BET3, SOP4, DSL1, SEC21, SEC72, BOS1, VPS21, SLY1, COG4, SEC17, SFT1, YKT6, SEC22, ATG8, BET1, USO1, RET2, SEC20, GLO3, COG3, VTI1,
	GOTERM_BP_ALL	establishment of cellular localization	28	77.78%	3.99E-24	COG1, TIP20, UFE1, SED5, COG2, SEC26, USE1, BET3, SOP4, DSL1, SEC21, SEC72, BOS1, VPS21, SLY1, COG4, SEC17, SFT1, YKT6, SEC22, ATG8, BET1, USO1, RET2, SEC20, GLO3, COG3, VTI1,
	GOTERM_BP_ALL	cellular localization	28	77.78%	1.68E-23	COG1, TIP20, UFE1, SED5, COG2, SEC26, USE1, BET3, SOP4, DSL1, SEC21, SEC72, BOS1, VPS21, SLY1, COG4, SEC17, SFT1, YKT6, SEC22, ATG8, BET1, USO1, RET2, SEC20, GLO3, COG3, VTI1,
maroon	GOTERM_CC_ALL	RSC complex	13	43.33%	3.85E-27	RSC58, RSC3, RSC9, SFH1, RTT102, RSC4, RSC8, RSC6, RSC2, NPL6, ARP9, ARP7, STH1,
	GOTERM_BP_ALL	DNA packaging	21	70.00%	2.72E-24	RSC58, RSC3, RSC9, SFH1, HTB1, RSC4, RSC8, RSC6, NHP6A, HHT1, HHT2, HTA1, RSC2, SPT16, INO80, ARP9, HTB2, HHF1, HHF2, NHP6B, HTA2, ARP7, STH1,
	GOTERM_BP_ALL	establishment and/or maintenance of chromatin architecture	21	70.00%	2.72E-24	RSC58, RSC3, RSC9, SFH1, HTB1, RSC4, RSC8, RSC6, NHP6A, HHT1, HHT2, HTA1, RSC2, SPT16, INO80, ARP9, HTB2, HHF1, HHF2, NHP6B, HTA2, ARP7, STH1,
	GOTERM_BP_ALL	ATP-dependent chromatin remodeling	11	36.67%	7.49E-23	RSC6, RSC58, RSC3, RSC2, ARP9, RSC9, SFH1, RSC4, ARP7, STH1, RSC8,
	GOTERM_BP_ALL	chromosome organization and biogenesis (sensu Eukaryota)	22	73.33%	4.13E-21	RSC58, RSC3, RSC9, SFH1, HTB1, RSC4, RSC8, NHP6A, RSC6, HHT1, HHT2, HTA1, RSC2, SPT16, INO80, ARP9, NPL6, HTB2, HHF1, HHF2, NHP6B, HTA2, ARP7, STH1,
	GOTERM_BP_ALL	chromosome organization and biogenesis	22	73.33%	7.98E-21	RSC58, RSC3, RSC9, SFH1, HTB1, RSC4, RSC8, NHP6A, RSC6, HHT1, HHT2, HTA1, RSC2, SPT16, INO80, ARP9, NPL6, HTB2, HHF1, HHF2, NHP6B, HTA2, ARP7, STH1,
	GOTERM_CC_ALL	chromatin remodeling complex	14	46.67%	3.95E-19	RSC58, RSC3, RSC9, SFH1, RTT102, RSC4, RSC8, RSC6, RSC2, NPL6, ARP9, INO80, ARP7, STH1,
	SP_PIR_KEYWORDS	nuclear protein	27	90.00%	8.42E-19	RSC58, ESS1, KAP114, RSC9, SFH1, RRN5, MOT1, RSC8, RSC6, HHT1, HHT2, HTA1, HHF1, HHF2, ARP7, BRF1, REB1, RSC3, HTB1, RTT102, RSC4, NHP6A, RSC2, ARP9, INO80, HTB2, NHP6B, HTA2, STH1,
	GOTERM_CC_ALL	nucleoplasm	19	63.33%	2.01E-17	RSC58, BRF1, RSC3, RSC9, SFH1, RRN5, RTT102, RSC4, RSC8, RSC6, NHP6A, RSC2, SPT16, INO80, ARP9, NPL6, NHP6B, ARP7, STH1,
	GOTERM_BP_ALL	chromatin remodeling	15	50.00%	6.31E-17	RSC58, RSC3, RSC9, SFH1, RSC4, RSC8, RSC6, NHP6A, RSC2, SPT16, ARP9, INO80, NHP6B, ARP7, STH1,
bisque	GOTERM_BP_ALL	peroxisome organization and biogenesis	9	37.50%	2.03E-13	PEX12, PEX15, PEX2, PEX17, PEX14, PEX13, PEX10, PEX4, PEX6,
	GOTERM_CC_ALL	microbody	9	37.50%	7.71E-12	PEX12, PEX15, PEX2, PEX17, PEX14, PEX13, PEX10, PEX4, PEX6,
	GOTERM_CC_ALL	peroxisome	9	37.50%	7.71E-12	PEX12, PEX15, PEX2, PEX17, PEX14, PEX13, PEX10, PEX4, PEX6,
	SP_PIR_KEYWORDS	peroxisome	8	33.33%	9.44E-12	PEX12, PEX2, PEX17, PEX14, PEX13, PEX10, PEX4, PEX6,
	GOTERM_CC_ALL	microbody membrane	7	29.17%	6.54E-11	PEX12, PEX15, PEX2, PEX17, PEX14, PEX13, PEX10,
	GOTERM_CC_ALL	peroxisomal membrane	7	29.17%	6.54E-11	PEX12, PEX15, PEX2, PEX17, PEX14, PEX13, PEX10,
	GOTERM_BP_ALL	protein targeting to peroxisome	5	20.83%	1.19E-07	PEX12, PEX15, PEX14, PEX13, PEX4,
	GOTERM_BP_ALL	protein import into peroxisome matrix	4	16.67%	6.20E-07	PEX12, PEX14, PEX13, PEX4,
	GOTERM_BP_ALL	protein targeting	8	33.33%	7.50E-06	PEX12, PEX15, NUP60, VPS27, PEX14, PEX13, MLP1, PEX4,
	GOTERM_BP_ALL	protein import	6	25.00%	1.22E-05	PEX12, NUP60, PEX14, PEX13, MLP1, PEX4,
chocolate	GOTERM_CC_ALL	mRNA cleavage factor complex	16	76.19%	8.22E-38	PTI1, SSU72, PAP1, PCF11, MPE1, YTH1, REF2, CLP1, YSH1, CFT2, PTA1, SWD2, PFS2, GLC7, CFT1, FIP1,
	GOTERM_CC_ALL	mRNA cleavage and polyadenylation specificity factor complex	14	66.67%	6.31E-34	PTI1, SSU72, PAP1, MPE1, YTH1, REF2, YSH1, CFT2, PTA1, SWD2, PFS2, GLC7, CFT1, FIP1,
	GOTERM_BP_ALL	RNA 3'-end processing	14	66.67%	5.86E-30	PTI1, PAP1, PCF11, MPE1, YTH1, REF2, CLP1, YSH1, CFT2, PTA1, SWD2, PFS2, CFT1, FIP1,
	GOTERM_BP_ALL	mRNA 3'-end processing	13	61.90%	2.88E-27	PTI1, PAP1, PCF11, MPE1, YTH1, CLP1, YSH1, CFT2, PTA1, SWD2, PFS2, CFT1, FIP1,
	GOTERM_BP_ALL	mRNA polyadenylylation	12	57.14%	2.61E-25	YSH1, PTI1, CFT2, PTA1, PAP1, MPE1, PCF11, YTH1, PFS2, CFT1, CLP1, FIP1,
	SP_PIR_KEYWORDS	mRNA processing	11	52.38%	3.34E-25	YSH1, SSU72, PTI1, CFT2, PTA1, MPE1, YTH1, PFS2, SWD2, GLC7, CFT1,
	GOTERM_CC_ALL	nucleoplasm	20	95.24%	8.29E-25	PTI1, SSU72, PAP1, PCF11, MPE1, YTH1, REF2, TFC4, CLP1, TFC7, YSH1, CFT2, PTA1, TFC1, PFS2, SWD2, GLC7, CFT1, TFC3, FIP1,
	GOTERM_BP_ALL	mRNA cleavage	11	52.38%	7.27E-24	YSH1, PTI1, CFT2, PTA1, MPE1, PCF11, YTH1, PFS2, CFT1, CLP1, FIP1,
	GOTERM_CC_ALL	nuclear lumen	21	100.00%	4.20E-23	PTI1, SSU72, PAP1, PCF11, MPE1, YTH1, REF2, TFC4, CLP1, TFC7, YSH1, HCA4, CFT2, PTA1, TFC1, PFS2, SWD2, GLC7, CFT1, TFC3, FIP1,
	GOTERM_CC_ALL	membrane-enclosed lumen	21	100.00%	3.73E-20	PTI1, SSU72, PAP1, PCF11, MPE1, YTH1, REF2, TFC4, CLP1, TFC7, YSH1, HCA4, CFT2, PTA1, TFC1, PFS2, SWD2, GLC7, CFT1, TFC3, FIP1,
darkgreen	GOTERM_MF_ALL	protein binding	21	95.45%	4.21E-12	SNZ2, CAR1, SHE2, NMA1, LSB1, SNZ3, SNO2, SRL2, SNO1, TRR1, KGD2, PRO3, CSE1, YNK1, QCR2, PRS3, HSP10, ATG19, SNZ1, LAP4, FOL2,
	SP_PIR_KEYWORDS	pyridoxine biosynthesis	5	22.73%	1.67E-09	SNZ2, SNO2, SNZ3, SNO1, SNZ1,
	GOTERM_BP_ALL	pyridoxine metabolism	5	22.73%	4.19E-09	SNZ2, SNO2, SNZ3, SNO1, SNZ1,
	GOTERM_BP_ALL	vitamin B6 metabolism	5	22.73%	4.19E-09	SNZ2, SNO2, SNZ3, SNO1, SNZ1,
	GOTERM_MF_ALL	binding	21	95.45%	1.49E-08	SNZ2, CAR1, SHE2, NMA1, LSB1, SNZ3, SNO2, SRL2, SNO1, TRR1, KGD2, PRO3, CSE1, YNK1, QCR2, PRS3, HSP10, ATG19, SNZ1, LAP4, FOL2,
	GOTERM_BP_ALL	thiamin biosynthesis	5	22.73%	2.83E-07	SNZ2, SNO2, SNZ3, SNO1, SNZ1,
	GOTERM_BP_ALL	thiamin metabolism	5	22.73%	3.49E-07	SNZ2, SNO2, SNZ3, SNO1, SNZ1,
	GOTERM_BP_ALL	thiamin and derivative biosynthesis	5	22.73%	3.49E-07	SNZ2, SNO2, SNZ3, SNO1, SNZ1,
	GOTERM_BP_ALL	thiamin and derivative metabolism	5	22.73%	5.15E-07	SNZ2, SNO2, SNZ3, SNO1, SNZ1,
	GOTERM_BP_ALL	water-soluble vitamin metabolism	6	27.27%	4.14E-06	SNZ2, NMA1, SNO2, SNZ3, SNO1, SNZ1,
darkkhaki	GOTERM_BP_ALL	protein sumoylation	4	18.18%	8.13E-07	AOS1, NFI1, UBA2, SMT3,
	GOTERM_BP_ALL	pyruvate metabolism	5	22.73%	9.07E-06	PDC1, PGK1, ENO2, TDH3, CDC19,
	GOTERM_BP_ALL	cellular metabolism	20	90.91%	4.71E-05	NSE5, PGK1, PDC1, TRP5, NFI1, TEF2, UBA2, SHM2, CDC19, PET127, AOS1, ENO2, MES1, SRO9, SKO1, TDH3, SMT3, UFD1, HDA1, YEF3,
	SP_PIR_KEYWORDS	glycolysis	4	18.18%	6.21E-05	PGK1, ENO2, TDH3, CDC19,
	GOTERM_BP_ALL	glycolysis	4	18.18%	8.14E-05	PGK1, ENO2, TDH3, CDC19,
	KEGG_PATHWAY	SCE00010:GLYCOLYSIS / GLUCONEOGENESIS	5	22.73%	9.40E-05	PDC1, PGK1, ENO2, TDH3, CDC19,
	GOTERM_BP_ALL	metabolism	20	90.91%	9.97E-05	NSE5, PGK1, PDC1, TRP5, NFI1, TEF2, UBA2, SHM2, CDC19, PET127, AOS1, ENO2, MES1, SRO9, SKO1, TDH3, SMT3, UFD1, HDA1, YEF3,
	GOTERM_BP_ALL	glucose catabolism	4	18.18%	0.000249275	PGK1, ENO2, TDH3, CDC19,
	GOTERM_BP_ALL	hexose catabolism	4	18.18%	0.000249275	PGK1, ENO2, TDH3, CDC19,
	GOTERM_BP_ALL	cellular physiological process	22	100.00%	0.000265159	NSE5, PGK1, PDC1, TRP5, NFI1, TEF2, UBA2, SHM2, CDC19, ATG16, PET127, UME1, ENO2, AOS1, MES1, SRO9, SKO1, TDH3, SMT3, UFD1, HDA1, YEF3,
darkorange	GOTERM_BP_ALL	filamentous growth	14	60.87%	9.00E-20	STE11, STE4, STE7, DIG2, TEC1, FUS3, FLO8, DIG1, KSS1, BUD8, STE12, MSS11, STE5, STE50,
	GOTERM_BP_ALL	G-protein coupled receptor protein signaling pathway	11	47.83%	1.65E-19	STE11, FAR1, STE4, STE2, STE7, STE18, AKR1, STE5, GPA1, FUS3, STE50,
	GOTERM_BP_ALL	response to pheromone	13	56.52%	9.14E-19	STE11, FAR1, STE4, STE2, STE7, STE18, FUS3, CLN2, AKR1, STE12, GPA1, STE5, STE50,
	GOTERM_BP_ALL	invasive growth (sensu Saccharomyces)	11	47.83%	2.07E-18	STE11, STE4, STE7, KSS1, DIG2, STE5, STE12, FUS3, TEC1, FLO8, DIG1,
	GOTERM_BP_ALL	pheromone-dependent signal transduction during conjugation with cellular fusion	10	43.48%	3.64E-18	STE11, FAR1, STE4, STE7, STE18, AKR1, STE5, GPA1, FUS3, STE50,
	GOTERM_BP_ALL	signal transduction during conjugation with cellular fusion	10	43.48%	3.64E-18	STE11, FAR1, STE4, STE7, STE18, AKR1, STE5, GPA1, FUS3, STE50,
	GOTERM_BP_ALL	regulation of conjugation with cellular fusion	10	43.48%	3.64E-18	STE11, FAR1, STE4, STE7, STE18, AKR1, STE5, GPA1, FUS3, STE50,
	GOTERM_BP_ALL	regulation of conjugation	10	43.48%	3.64E-18	STE11, FAR1, STE4, STE7, STE18, AKR1, STE5, GPA1, FUS3, STE50,
	GOTERM_BP_ALL	interaction between organisms	14	60.87%	6.72E-18	STE11, FAR1, STE4, STE2, STE7, STE18, FUS3, FLO8, CLN2, AKR1, STE12, GPA1, STE5, STE50,
	GOTERM_BP_ALL	growth	14	60.87%	8.26E-18	STE11, STE4, STE7, DIG2, TEC1, FUS3, FLO8, DIG1, KSS1, BUD8, STE12, MSS11, STE5, STE50,
darkorchid	GOTERM_BP_ALL	exocytosis	14	63.64%	1.58E-25	EXO70, SEC5, EXO84, SEC8, SEC6, SEC10, SEC4, SRO7, SEC2, MSB3, SEC15, SEC1, SEC3, MSO1,
	GOTERM_BP_ALL	secretory pathway	19	86.36%	3.37E-25	EXO70, SEC5, EXO84, SEC8, SEC6, SEC10, SEC4, SRO7, SEC9, SEC2, DSS4, SSO1, SEC7, PIK1, SEC15, MSB3, SEC3, SEC1, MSO1,
	GOTERM_BP_ALL	secretion	19	86.36%	6.15E-25	EXO70, SEC5, EXO84, SEC8, SEC6, SEC10, SEC4, SRO7, SEC9, SEC2, DSS4, SSO1, SEC7, PIK1, SEC15, MSB3, SEC3, SEC1, MSO1,
	GOTERM_BP_ALL	vesicle-mediated transport	19	86.36%	1.99E-22	EXO70, SEC5, EXO84, GDI1, SEC8, SEC6, SEC10, SEC4, SRO7, SEC9, SEC2, SSO1, SEC7, PIK1, SEC15, MSB3, SEC3, SEC1, MSO1,
	GOTERM_BP_ALL	Golgi to plasma membrane transport	11	50.00%	1.61E-21	EXO70, SEC5, SEC8, SEC6, SEC15, SEC10, SEC4, SEC9, SRO7, SEC3, SSO1,
	SP_PIR_KEYWORDS	exocytosis	9	40.91%	6.31E-20	EXO70, EXO84, SEC5, SEC8, SEC6, SEC15, SEC10, SEC4, SEC3,
	GOTERM_BP_ALL	vesicle fusion	11	50.00%	2.00E-19	EXO70, SEC5, SEC8, SEC6, SEC15, SEC10, SEC4, SEC9, SEC3, SEC1, SSO1,
	GOTERM_BP_ALL	post-Golgi vesicle-mediated transport	12	54.55%	4.18E-19	EXO70, SEC5, SEC8, PIK1, SEC6, SEC15, SEC10, SEC4, SEC9, SRO7, SEC3, SSO1,
	GOTERM_BP_ALL	vesicle docking during exocytosis	9	40.91%	7.13E-19	EXO70, SEC5, SEC8, SEC6, SEC15, SEC10, SEC3, SEC1, MSO1,
	GOTERM_BP_ALL	vesicle docking	9	40.91%	4.31E-18	EXO70, SEC5, SEC8, SEC6, SEC15, SEC10, SEC3, SEC1, MSO1,
darkseagreen	GOTERM_BP_ALL	actin cytoskeleton organization and biogenesis	16	76.19%	4.24E-24	RHO2, STT4, AVO2, MSS4, AVO1, TOR2, LST8, SLM2, SLG1, PKC1, WSC2, ROM2, SAC7, RHO1, TSC11, SLM1,
	GOTERM_BP_ALL	actin filament-based process	16	76.19%	6.54E-24	RHO2, STT4, AVO2, MSS4, AVO1, TOR2, LST8, SLM2, SLG1, PKC1, WSC2, ROM2, SAC7, RHO1, TSC11, SLM1,
	GOTERM_BP_ALL	cytoskeleton organization and biogenesis	16	76.19%	2.84E-19	RHO2, STT4, AVO2, MSS4, AVO1, TOR2, LST8, SLM2, SLG1, PKC1, WSC2, ROM2, SAC7, RHO1, TSC11, SLM1,
	GOTERM_BP_ALL	external encapsulating structure organization and biogenesis	13	61.90%	1.70E-15	RHO2, INP51, FKS1, AVO2, AVO1, MID2, LST8, SLG1, PKC1, WSC2, ROM2, TSC11, RHO1,
	GOTERM_BP_ALL	cell wall organization and biogenesis	13	61.90%	1.70E-15	RHO2, INP51, FKS1, AVO2, AVO1, MID2, LST8, SLG1, PKC1, WSC2, ROM2, TSC11, RHO1,
	GOTERM_BP_ALL	establishment and/or maintenance of cytoskeleton polarity	7	33.33%	6.71E-15	LST8, SLM2, AVO2, AVO1, TSC11, TOR2, SLM1,
	GOTERM_BP_ALL	establishment and/or maintenance of actin cytoskeleton polarity	7	33.33%	6.71E-15	LST8, SLM2, AVO2, AVO1, TSC11, TOR2, SLM1,
	GOTERM_CC_ALL	TORC 2 complex	7	33.33%	7.20E-15	LST8, SLM2, AVO2, AVO1, TSC11, TOR2, SLM1,
	GOTERM_BP_ALL	regulation of cell growth	7	33.33%	1.10E-13	LST8, SLM2, AVO2, AVO1, TSC11, TOR2, SLM1,
	GOTERM_BP_ALL	cellular morphogenesis	12	57.14%	1.78E-13	RHO2, LST8, SLG1, SLM2, AVO2, AVO1, ROM2, RHO1, TSC11, TOR2, MID2, SLM1,
darkslateblue	GOTERM_BP_ALL	mitotic metaphase/anaphase transition	14	66.67%	5.42E-34	CDC16, MND2, APC2, CDC20, CDC23, SWM1, APC11, CDC26, APC1, APC9, DOC1, CDC27, APC5, APC4,
	GOTERM_BP_ALL	anaphase-promoting complex-dependent proteasomal ubiquitin-dependent protein catabolism	14	66.67%	5.42E-34	CDC16, MND2, APC2, CDC20, CDC23, SWM1, APC11, CDC26, APC1, APC9, DOC1, CDC27, APC5, APC4,
	GOTERM_CC_ALL	anaphase-promoting complex	14	66.67%	3.36E-33	CDC16, MND2, APC2, CDC20, CDC23, SWM1, APC11, CDC26, APC1, APC9, DOC1, CDC27, APC5, APC4,
	GOTERM_BP_ALL	regulation of progression through cell cycle	20	95.24%	3.08E-30	CDC16, MND2, APC2, CDC20, CDC14, CDC23, SWM1, APC11, ESP1, CKS1, CDC26, APC1, APC9, CDC15, DOC1, CDC27, APC5, APC4, SPO12, CDC28,
	GOTERM_BP_ALL	regulation of cell cycle	20	95.24%	3.08E-30	CDC16, MND2, APC2, CDC20, CDC14, CDC23, SWM1, APC11, ESP1, CKS1, CDC26, APC1, APC9, CDC15, DOC1, CDC27, APC5, APC4, SPO12, CDC28,
	GOTERM_CC_ALL	nuclear ubiquitin ligase complex	14	66.67%	1.49E-29	CDC16, MND2, APC2, CDC20, CDC23, SWM1, APC11, CDC26, APC1, APC9, DOC1, CDC27, APC5, APC4,
	GOTERM_BP_ALL	cyclin catabolism	12	57.14%	4.19E-29	CDC16, APC2, APC9, CDC20, CDC23, APC11, DOC1, CDC27, APC5, APC4, APC1, CDC26,
	GOTERM_BP_ALL	mitosis	18	85.71%	2.47E-27	CDC16, MND2, APC2, CDC20, CDC14, CDC23, SWM1, APC11, ESP1, CDC26, APC1, APC9, CDC15, DOC1, CDC27, APC5, APC4, SPO12,
	GOTERM_BP_ALL	M phase of mitotic cell cycle	18	85.71%	3.22E-27	CDC16, MND2, APC2, CDC20, CDC14, CDC23, SWM1, APC11, ESP1, CDC26, APC1, APC9, CDC15, DOC1, CDC27, APC5, APC4, SPO12,
	GOTERM_BP_ALL	mitotic spindle elongation	12	57.14%	1.10E-25	CDC16, APC2, APC9, CDC20, CDC23, APC11, DOC1, CDC27, APC5, APC4, APC1, CDC26,
deepskyblue	GOTERM_MF_ALL	translation initiation factor activity	17	89.47%	5.18E-38	TIF35, GCN3, PRT1, SUI2, SUI3, RPG1, HCR1, GCD6, NIP1, GCD2, IST1, TIF34, TIF5, GCD1, GCD11, SUI1, GCD7,
	SP_PIR_KEYWORDS	initiation factor	16	84.21%	6.62E-35	TIF35, GCN3, PRT1, SUI2, SUI3, RPG1, HCR1, GCD6, GCD10, NIP1, GCD2, TIF34, TIF5, GCD1, GCD11, GCD7,
	GOTERM_BP_ALL	translational initiation	17	89.47%	1.51E-34	TIF35, GCN3, PRT1, SUI2, SUI3, RPG1, GCD6, GCD10, NIP1, GCD2, GCN2, TIF34, TIF5, GCD1, GCD11, SUI1, GCD7,
	GOTERM_MF_ALL	translation factor activity, nucleic acid binding	17	89.47%	2.55E-33	TIF35, GCN3, PRT1, SUI2, SUI3, RPG1, HCR1, GCD6, NIP1, GCD2, IST1, TIF34, TIF5, GCD1, GCD11, SUI1, GCD7,
	GOTERM_MF_ALL	translation regulator activity	17	89.47%	9.60E-32	TIF35, GCN3, PRT1, SUI2, SUI3, RPG1, HCR1, GCD6, NIP1, GCD2, IST1, TIF34, TIF5, GCD1, GCD11, SUI1, GCD7,
	GOTERM_BP_ALL	translation	17	89.47%	4.86E-24	TIF35, GCN3, PRT1, SUI2, SUI3, RPG1, GCD6, GCD10, NIP1, GCD2, GCN2, TIF34, TIF5, GCD1, GCD11, SUI1, GCD7,
	SP_PIR_KEYWORDS	protein biosynthesis	17	89.47%	5.49E-21	TIF35, GCN3, PRT1, SUI2, SUI3, RPG1, HCR1, GCD6, GCD10, NIP1, GCD2, TIF34, TIF5, GCD1, GCD11, SUI1, GCD7,
	GOTERM_BP_ALL	protein biosynthesis	19	100.00%	2.00E-20	TIF35, GCN3, PRT1, SUI2, SUI3, RPG1, HCR1, GCD6, GCD10, NIP1, GCD2, IST1, GCN2, TIF34, TIF5, GCD1, GCD11, SUI1, GCD7,
	GOTERM_BP_ALL	macromolecule biosynthesis	19	100.00%	1.97E-19	TIF35, GCN3, PRT1, SUI2, SUI3, RPG1, HCR1, GCD6, GCD10, NIP1, GCD2, IST1, GCN2, TIF34, TIF5, GCD1, GCD11, SUI1, GCD7,
	GOTERM_BP_ALL	cellular biosynthesis	19	100.00%	5.48E-16	TIF35, GCN3, PRT1, SUI2, SUI3, RPG1, HCR1, GCD6, GCD10, NIP1, GCD2, IST1, GCN2, TIF34, TIF5, GCD1, GCD11, SUI1, GCD7,
firebrick	GOTERM_BP_ALL	Ras protein signal transduction	8	42.11%	2.26E-14	CYR1, IRA2, IRA1, TPK1, CDC25, RAS2, RAS1, TPK2,
	GOTERM_BP_ALL	small GTPase mediated signal transduction	8	42.11%	1.27E-10	CYR1, IRA2, IRA1, TPK1, CDC25, RAS2, RAS1, TPK2,
	GOTERM_BP_ALL	signal transduction	10	52.63%	3.05E-10	CYR1, IRA2, BCY1, IRA1, GPA2, TPK1, CDC25, RAS2, RAS1, TPK2,
	GOTERM_BP_ALL	cell communication	10	52.63%	6.50E-10	CYR1, IRA2, BCY1, IRA1, GPA2, TPK1, CDC25, RAS2, RAS1, TPK2,
	GOTERM_BP_ALL	cell aging	7	36.84%	1.33E-09	CYR1, GPA2, SCH9, CDC25, MSN4, MSN2, RAS2,
	GOTERM_BP_ALL	aging	7	36.84%	1.51E-09	CYR1, GPA2, SCH9, CDC25, MSN4, MSN2, RAS2,
	GOTERM_BP_ALL	cell death	7	36.84%	2.77E-09	CYR1, GPA2, SCH9, CDC25, MSN4, MSN2, RAS2,
	GOTERM_BP_ALL	death	7	36.84%	3.11E-09	CYR1, GPA2, SCH9, CDC25, MSN4, MSN2, RAS2,
	GOTERM_BP_ALL	intracellular signaling cascade	8	42.11%	1.50E-08	CYR1, IRA2, IRA1, TPK1, CDC25, RAS2, RAS1, TPK2,
	GOTERM_BP_ALL	replicative cell aging	6	31.58%	3.86E-08	GPA2, SCH9, CDC25, MSN4, MSN2, RAS2,
forestgreen	GOTERM_CC_ALL	RNA polymerase complex	15	83.33%	5.02E-32	RPC53, RPA190, RPC25, RPC82, RPC17, RPA12, RPC31, RPC34, RPA135, RPC37, RPC19, RPA43, RPC40, RET1, RPO31,
	GOTERM_MF_ALL	DNA-directed RNA polymerase activity	15	83.33%	4.81E-31	RPC53, RPA190, RPC25, RPC82, RPC17, RPA12, RPC31, RPC34, RPA135, RPC37, RPC19, RPA43, RPC40, RET1, RPO31,
	GOTERM_MF_ALL	DNA-directed RNA polymerase III activity	13	72.22%	1.68E-26	RPC53, RPA190, RPC25, RPC82, RPA12, RPC31, RPC34, RPA135, RPC19, RPA43, RPC40, RPO31, RET1,
	GOTERM_MF_ALL	DNA-directed RNA polymerase II activity	13	72.22%	1.68E-26	RPC53, RPA190, RPC25, RPC82, RPA12, RPC31, RPC34, RPA135, RPC19, RPA43, RPC40, RPO31, RET1,
	GOTERM_MF_ALL	DNA-directed RNA polymerase I activity	13	72.22%	1.68E-26	RPC53, RPA190, RPC25, RPC82, RPA12, RPC31, RPC34, RPA135, RPC19, RPA43, RPC40, RPO31, RET1,
	SP_PIR_KEYWORDS	dna-directed rna polymerase	13	72.22%	2.94E-26	RPC53, RPA190, RPC25, RPC82, RPA12, RPC31, RPC34, RPA135, RPC19, RPA43, RPC40, RPO31, RET1,
	GOTERM_CC_ALL	DNA-directed RNA polymerase III complex	11	61.11%	5.57E-24	RPC53, RPC25, RPC82, RPC19, RPC17, RPC40, RET1, RPO31, RPC31, RPC34, RPC37,
	GOTERM_MF_ALL	nucleotidyltransferase activity	15	83.33%	8.25E-23	RPC53, RPA190, RPC25, RPC82, RPC17, RPA12, RPC31, RPC34, RPA135, RPC37, RPC19, RPA43, RPC40, RET1, RPO31,
	GOTERM_BP_ALL	transcription from RNA polymerase III promoter	12	66.67%	3.03E-22	RPC53, FHL1, RPC25, RPC82, RPC19, RPC17, RPC40, RET1, RPO31, RPC31, RPC34, RPC37,
	SP_PIR_KEYWORDS	nucleotidyltransferase	13	72.22%	8.20E-22	RPC53, RPA190, RPC25, RPC82, RPA12, RPC31, RPC34, RPA135, RPC19, RPA43, RPC40, RPO31, RET1,
hotpink	GOTERM_CC_ALL	DNA-directed RNA polymerase II, core complex	12	66.67%	2.28E-29	RPO21, RPB2, RPB5, RPB3, RPB11, RPB9, RPC10, RPO26, RPB8, RPB7, RPB10, RPB4,
	GOTERM_CC_ALL	DNA-directed RNA polymerase II, holoenzyme	15	83.33%	1.30E-25	RPB2, RPO21, TFG1, RPB3, TFG2, RPO26, TFA1, RPB5, RPB11, RPB9, RPC10, RPB8, RPB7, RPB10, RPB4,
	GOTERM_BP_ALL	transcription from RNA polymerase II promoter	18	100.00%	2.30E-24	RPB2, RPO21, TFG1, RPB3, SSN2, TFG2, RPO26, SRB8, TFA1, RPB5, RPB11, RPB9, RPC10, SFL1, RPB8, RPB7, RPB10, RPB4,
	GOTERM_MF_ALL	DNA-directed RNA polymerase III activity	12	66.67%	1.24E-23	RPO21, RPB2, RPB5, RPB3, RPB11, RPB9, RPC10, RPO26, RPB8, RPB7, RPB10, RPB4,
	GOTERM_MF_ALL	DNA-directed RNA polymerase II activity	12	66.67%	1.24E-23	RPO21, RPB2, RPB5, RPB3, RPB11, RPB9, RPC10, RPO26, RPB8, RPB7, RPB10, RPB4,
	GOTERM_MF_ALL	DNA-directed RNA polymerase I activity	12	66.67%	1.24E-23	RPO21, RPB2, RPB5, RPB3, RPB11, RPB9, RPC10, RPO26, RPB8, RPB7, RPB10, RPB4,
	SP_PIR_KEYWORDS	dna-directed rna polymerase	12	66.67%	2.05E-23	RPO21, RPB2, RPB5, RPB3, RPB11, RPB9, RPC10, RPO26, RPB8, RPB7, RPB10, RPB4,
	GOTERM_CC_ALL	RNA polymerase complex	12	66.67%	3.71E-23	RPO21, RPB2, RPB5, RPB3, RPB11, RPB9, RPC10, RPO26, RPB8, RPB7, RPB10, RPB4,
	GOTERM_MF_ALL	DNA-directed RNA polymerase activity	12	66.67%	1.93E-22	RPO21, RPB2, RPB5, RPB3, RPB11, RPB9, RPC10, RPO26, RPB8, RPB7, RPB10, RPB4,
	SP_PIR_KEYWORDS	transcription	18	100.00%	3.05E-22	RPB2, RPO21, TFG1, RPB3, SSN2, TFG2, RPO26, SRB8, TFA1, RPB5, RPB11, RPB9, RPC10, SFL1, RPB8, RPB7, RPB10, RPB4,
navy	GOTERM_BP_ALL	vesicle-mediated transport	14	87.50%	1.38E-16	YIP3, GEA1, MLC1, YPT1, YPT32, YPT31, YIP4, YIF1, YIP1, YPT52, MYO2, SRO77, RHO3, SEC14,
	GOTERM_BP_ALL	transport	15	93.75%	4.28E-11	YIP3, GEA1, MLC1, YPT1, YPT32, YPT31, MRS6, YIP4, YIF1, YIP1, YPT52, MYO2, SRO77, RHO3, SEC14,
	GOTERM_BP_ALL	establishment of localization	15	93.75%	5.40E-11	YIP3, GEA1, MLC1, YPT1, YPT32, YPT31, MRS6, YIP4, YIF1, YIP1, YPT52, MYO2, SRO77, RHO3, SEC14,
	GOTERM_BP_ALL	secretory pathway	10	62.50%	8.58E-11	YIP3, GEA1, YPT1, YIF1, YPT32, YIP1, SRO77, RHO3, YPT31, SEC14,
	GOTERM_BP_ALL	localization	15	93.75%	9.41E-11	YIP3, GEA1, MLC1, YPT1, YPT32, YPT31, MRS6, YIP4, YIF1, YIP1, YPT52, MYO2, SRO77, RHO3, SEC14,
	GOTERM_BP_ALL	secretion	10	62.50%	1.15E-10	YIP3, GEA1, YPT1, YIF1, YPT32, YIP1, SRO77, RHO3, YPT31, SEC14,
	GOTERM_BP_ALL	cellular localization	11	68.75%	2.07E-08	YIP3, GEA1, YPT1, MLC1, YIF1, YPT52, YIP1, SRO77, MYO2, SEC14, MRS6,
	INTERPRO_NAME	IPR002041:GTP-binding nuclear protein Ran	5	31.25%	4.01E-08	YPT1, YPT32, YPT52, RHO3, YPT31,
	PIR_SUPERFAMILY_NAME	SF001710:Rab protein	5	31.25%	8.18E-08	YPT1, YPT32, YPT52, RHO3, YPT31,
	SP_PIR_KEYWORDS	prenylation	5	31.25%	2.48E-07	YPT1, YPT32, YPT52, RHO3, YPT31,
orangered	GOTERM_CC_ALL	exosome (RNase complex)	13	86.67%	3.41E-34	CSL4, MTR3, RRP42, RRP46, DIS3, SKI6, SKI7, RRP43, RRP4, RRP40, RRP6, LRP1, RRP45,
	GOTERM_CC_ALL	nuclear exosome (RNase complex)	12	80.00%	6.71E-31	RRP43, CSL4, MTR3, RRP46, RRP42, RRP40, RRP4, DIS3, RRP6, SKI6, LRP1, RRP45,
	GOTERM_BP_ALL	RNA catabolism	14	93.33%	5.38E-26	CSL4, MTR3, RRP42, RRP46, DIS3, SKI6, SKI7, RRP43, RRP4, MTR4, RRP40, RRP6, LRP1, RRP45,
	SP_PIR_KEYWORDS	exosome	10	66.67%	3.49E-25	RRP43, CSL4, MTR3, RRP42, RRP40, RRP4, DIS3, RRP6, SKI6, RRP45,
	GOTERM_CC_ALL	cytoplasmic exosome (RNase complex)	10	66.67%	1.12E-24	RRP43, CSL4, MTR3, RRP46, RRP42, RRP40, RRP4, DIS3, SKI6, RRP45,
	GOTERM_BP_ALL	mRNA catabolism	13	86.67%	5.59E-24	CSL4, MTR3, RRP42, RRP46, DIS3, SKI6, SKI7, RRP43, RRP4, RRP40, RRP6, LRP1, RRP45,
	GOTERM_MF_ALL	3'-5'-exoribonuclease activity	11	73.33%	7.70E-24	RRP43, CSL4, MTR3, RRP46, RRP42, RRP40, RRP4, DIS3, RRP6, SKI6, RRP45,
	GOTERM_MF_ALL	exoribonuclease activity, producing 5'-phosphomonoesters	11	73.33%	1.56E-22	RRP43, CSL4, MTR3, RRP46, RRP42, RRP40, RRP4, DIS3, RRP6, SKI6, RRP45,
	GOTERM_MF_ALL	exoribonuclease activity	11	73.33%	1.56E-22	RRP43, CSL4, MTR3, RRP46, RRP42, RRP40, RRP4, DIS3, RRP6, SKI6, RRP45,
	GOTERM_MF_ALL	exonuclease activity, active with either ribo- or deoxyribonucleic acids and producing 5'-phosphomonoesters	11	73.33%	2.37E-22	RRP43, CSL4, MTR3, RRP46, RRP42, RRP40, RRP4, DIS3, RRP6, SKI6, RRP45,
royalblue	GOTERM_MF_ALL	AMP-activated protein kinase activity	4	28.57%	1.95E-08	SIP1, GAL83, SNF1, SIP2,
	GOTERM_BP_ALL	cellular carbohydrate metabolism	7	50.00%	1.05E-06	PHO85, GSY2, REG1, NRG1, SNF1, PCL10, MIG1,
	GOTERM_BP_ALL	carbohydrate metabolism	7	50.00%	3.38E-06	PHO85, GSY2, REG1, NRG1, SNF1, PCL10, MIG1,
	INTERPRO_NAME	IPR006828:5-AMP-activated protein kinase, beta subunit, complex-interacting region	3	21.43%	1.12E-05	SIP1, GAL83, SIP2,
	GOTERM_BP_ALL	glycogen metabolism	4	28.57%	2.20E-05	PHO85, GSY2, REG1, PCL10,
	GOTERM_BP_ALL	protein amino acid phosphorylation	5	35.71%	3.87E-05	SIP1, GAL83, PHO85, SNF1, SIP2,
	GOTERM_BP_ALL	phosphorus metabolism	6	42.86%	4.17E-05	SIP1, PHO81, GAL83, PHO85, SNF1, SIP2,
	GOTERM_BP_ALL	phosphate metabolism	6	42.86%	4.17E-05	SIP1, PHO81, GAL83, PHO85, SNF1, SIP2,
	GOTERM_MF_ALL	protein serine/threonine kinase activity	5	35.71%	5.57E-05	SIP1, GAL83, PHO85, SNF1, SIP2,
	GOTERM_BP_ALL	glucan metabolism	4	28.57%	6.38E-05	PHO85, GSY2, REG1, PCL10,
steelblue	GOTERM_BP_ALL	protein import into mitochondrial matrix	12	85.71%	5.71E-28	TIM44, MGE1, PAM18, TIM50, TIM17, TOM40, TOM20, TOM70, SSC1, TOM22, MAS6, PAM16,
	GOTERM_BP_ALL	protein targeting to mitochondrion	12	85.71%	9.68E-23	TIM44, MGE1, PAM18, TIM50, TIM17, TOM40, TOM20, TOM70, SSC1, TOM22, MAS6, PAM16,
	GOTERM_BP_ALL	protein import	12	85.71%	1.40E-19	TIM44, MGE1, PAM18, TIM50, TIM17, TOM40, TOM20, TOM70, SSC1, TOM22, MAS6, PAM16,
	GOTERM_CC_ALL	mitochondrial inner membrane presequence translocase complex	8	57.14%	1.39E-18	TIM44, MGE1, PAM18, TIM50, TIM17, SSC1, MAS6, PAM16,
	GOTERM_CC_ALL	mitochondrial membrane	13	92.86%	2.08E-17	TIM44, TIM50, TOM40, TOM70, TOM22, MAS6, PAM16, MGE1, PAM18, TIM17, POR1, TOM20, SSC1,
	GOTERM_MF_ALL	protein transporter activity	10	71.43%	3.74E-17	TIM44, PAM18, TIM17, TOM40, TOM20, TOM70, SSC1, TOM22, MAS6, PAM16,
	GOTERM_CC_ALL	mitochondrial envelope	13	92.86%	1.00E-16	TIM44, TIM50, TOM40, TOM70, TOM22, MAS6, PAM16, MGE1, PAM18, TIM17, POR1, TOM20, SSC1,
	GOTERM_BP_ALL	protein targeting	12	85.71%	4.18E-15	TIM44, MGE1, PAM18, TIM50, TIM17, TOM40, TOM20, TOM70, SSC1, TOM22, MAS6, PAM16,
	GOTERM_CC_ALL	organelle envelope	13	92.86%	4.47E-15	TIM44, TIM50, TOM40, TOM70, TOM22, MAS6, PAM16, MGE1, PAM18, TIM17, POR1, TOM20, SSC1,
	GOTERM_CC_ALL	envelope	13	92.86%	4.47E-15	TIM44, TIM50, TOM40, TOM70, TOM22, MAS6, PAM16, MGE1, PAM18, TIM17, POR1, TOM20, SSC1,
wheat	GOTERM_BP_ALL	mRNA transport	11	91.67%	2.58E-20	TEX1, THP2, YRA1, HPR1, MFT1, MEX67, HRB1, YRA2, RLR1, SUB2, GBP2,
	GOTERM_BP_ALL	mRNA export from nucleus	11	91.67%	2.58E-20	TEX1, THP2, YRA1, HPR1, MFT1, MEX67, HRB1, YRA2, RLR1, SUB2, GBP2,
	GOTERM_BP_ALL	establishment of RNA localization	11	91.67%	1.37E-19	TEX1, THP2, YRA1, HPR1, MFT1, MEX67, HRB1, YRA2, RLR1, SUB2, GBP2,
	GOTERM_BP_ALL	nucleic acid transport	11	91.67%	1.37E-19	TEX1, THP2, YRA1, HPR1, MFT1, MEX67, HRB1, YRA2, RLR1, SUB2, GBP2,
	GOTERM_BP_ALL	RNA transport	11	91.67%	1.37E-19	TEX1, THP2, YRA1, HPR1, MFT1, MEX67, HRB1, YRA2, RLR1, SUB2, GBP2,
	GOTERM_BP_ALL	RNA export from nucleus	11	91.67%	1.37E-19	TEX1, THP2, YRA1, HPR1, MFT1, MEX67, HRB1, YRA2, RLR1, SUB2, GBP2,
	GOTERM_BP_ALL	nucleobase, nucleoside, nucleotide and nucleic acid transport	11	91.67%	4.49E-19	TEX1, THP2, YRA1, HPR1, MFT1, MEX67, HRB1, YRA2, RLR1, SUB2, GBP2,
	GOTERM_BP_ALL	RNA localization	11	91.67%	5.74E-19	TEX1, THP2, YRA1, HPR1, MFT1, MEX67, HRB1, YRA2, RLR1, SUB2, GBP2,
	GOTERM_BP_ALL	nuclear export	11	91.67%	9.22E-19	TEX1, THP2, YRA1, HPR1, MFT1, MEX67, HRB1, YRA2, RLR1, SUB2, GBP2,
	GOTERM_BP_ALL	nuclear transport	11	91.67%	6.71E-18	TEX1, THP2, YRA1, HPR1, MFT1, MEX67, HRB1, YRA2, RLR1, SUB2, GBP2,
yellowgreen	GOTERM_BP_ALL	osmosensory signaling pathway	10	76.92%	2.31E-23	SLN1, SSK2, PTP3, RCK2, PBS2, PTC2, YPD1, PTP2, PTC1, SSK1,
	GOTERM_BP_ALL	osmosensory signaling pathway via two-component system	9	69.23%	1.74E-21	SLN1, SSK2, PTP3, PBS2, PTC2, YPD1, PTP2, PTC1, SSK1,
	GOTERM_BP_ALL	two-component signal transduction system (phosphorelay)	9	69.23%	4.53E-21	SLN1, SSK2, PTP3, PBS2, PTC2, YPD1, PTP2, PTC1, SSK1,
	GOTERM_BP_ALL	cell surface receptor linked signal transduction	10	76.92%	1.13E-18	SLN1, SSK2, PTP3, RCK2, PBS2, PTC2, YPD1, PTP2, PTC1, SSK1,
	GOTERM_BP_ALL	signal transduction	11	84.62%	1.30E-14	SLN1, SSK2, HOG1, PTP3, RCK2, PBS2, PTC2, YPD1, PTP2, PTC1, SSK1,
	GOTERM_BP_ALL	cell communication	11	84.62%	3.05E-14	SLN1, SSK2, HOG1, PTP3, RCK2, PBS2, PTC2, YPD1, PTP2, PTC1, SSK1,
	GOTERM_BP_ALL	MAPKKK cascade during osmolarity sensing	6	46.15%	7.18E-13	SSK2, PTP3, PBS2, PTC2, PTP2, PTC1,
	GOTERM_BP_ALL	phosphorus metabolism	10	76.92%	9.19E-12	SLN1, SSK2, HOG1, PTP3, RCK1, RCK2, PBS2, PTC2, PTP2, PTC1,
	GOTERM_BP_ALL	phosphate metabolism	10	76.92%	9.19E-12	SLN1, SSK2, HOG1, PTP3, RCK1, RCK2, PBS2, PTC2, PTP2, PTC1,
	GOTERM_BP_ALL	MAPKKK cascade	6	46.15%	3.50E-11	SSK2, PTP3, PBS2, PTC2, PTP2, PTC1,
turquoise3	GOTERM_MF_ALL	proteasome endopeptidase activity	12	100.00%	6.81E-33	PUP2, PRE4, PRE3, PRE7, PUP1, PRE5, PUP3, PRE1, PRE6, PRE2, SCL1, PRE8,
	SP_PIR_KEYWORDS	threonine protease	12	100.00%	7.26E-33	PUP2, PRE4, PRE3, PRE7, PUP1, PRE5, PUP3, PRE1, PRE6, PRE2, SCL1, PRE8,
	GOTERM_CC_ALL	proteasome core complex (sensu Eukaryota)	12	100.00%	2.93E-31	PUP2, PRE4, PRE3, PRE7, PUP1, PRE5, PUP3, PRE1, PRE6, PRE2, SCL1, PRE8,
	INTERPRO_NAME	IPR001353:20S proteasome, A and B subunits	12	100.00%	1.42E-30	PUP2, PRE4, PRE3, PRE7, PUP1, PRE5, PUP3, PRE1, PRE6, PRE2, SCL1, PRE8,
	SP_PIR_KEYWORDS	proteasome	12	100.00%	1.70E-26	PUP2, PRE4, PRE3, PRE7, PUP1, PRE5, PUP3, PRE1, PRE6, PRE2, SCL1, PRE8,
	GOTERM_CC_ALL	proteasome complex (sensu Eukaryota)	12	100.00%	8.83E-25	PUP2, PRE4, PRE3, PRE7, PUP1, PRE5, PUP3, PRE1, PRE6, PRE2, SCL1, PRE8,
	GOTERM_MF_ALL	endopeptidase activity	12	100.00%	9.16E-23	PUP2, PRE4, PRE3, PRE7, PUP1, PRE5, PUP3, PRE1, PRE6, PRE2, SCL1, PRE8,
	SP_PIR_KEYWORDS	protease	12	100.00%	2.82E-21	PUP2, PRE4, PRE3, PRE7, PUP1, PRE5, PUP3, PRE1, PRE6, PRE2, SCL1, PRE8,
	GOTERM_MF_ALL	obsolete molecular function	12	100.00%	1.33E-20	PUP2, PRE4, PRE3, PRE7, PUP1, PRE5, PUP3, PRE1, PRE6, PRE2, SCL1, PRE8,
	GOTERM_BP_ALL	modification-dependent protein catabolism	12	100.00%	1.10E-19	PUP2, PRE4, PRE3, PRE7, PUP1, PRE5, PUP3, PRE1, PRE6, PRE2, SCL1, PRE8,
blue3	SP_PIR_KEYWORDS	heat shock	10	83.33%	1.70E-19	SSA4, STI1, SSA1, YDJ1, SSA3, SSB2, HSP104, HSF1, SSA2, SSB1,
	SP_PIR_KEYWORDS	molecular chaperone	7	58.33%	4.91E-13	SSA4, SSA1, SSA3, SSB2, HSP104, SSA2, SSB1,
	GOTERM_BP_ALL	protein folding	8	66.67%	9.75E-12	SSA4, STI1, SSA1, SSA3, SSB2, HSP104, SSA2, SSB1,
	PIR_SUPERFAMILY_NAME	SF002581:bcr protein	6	50.00%	2.40E-11	SSA4, SSA1, SSA3, SSB2, SSA2, SSB1,
	SP_PIR_KEYWORDS	stress-induced protein	6	50.00%	5.02E-11	SSA4, SSA1, YDJ1, SSA3, HSP104, HSF1,
	GOTERM_MF_ALL	unfolded protein binding	6	50.00%	2.52E-08	SSA4, STI1, SSA1, CDC37, SSB2, SSB1,
	INTERPRO_NAME	IPR001023:Heat shock protein Hsp70	5	41.67%	3.35E-08	SSA4, SSA3, SSB2, SSA2, SSB1,
	INTERPRO_NAME	IPR013126:Heat shock protein 70	5	41.67%	3.35E-08	SSA4, SSA3, SSB2, SSA2, SSB1,
	SP_PIR_KEYWORDS	ATP	7	58.33%	1.92E-06	SSA4, SSA1, SSA3, SSB2, HSP104, SSA2, SSB1,
	GOTERM_BP_ALL	cellular protein metabolism	10	83.33%	4.11E-06	SSA4, STI1, FES1, SSA1, YDJ1, SSA3, SSB2, HSP104, SSA2, SSB1,
brown3	GOTERM_MF_ALL	translation regulator activity	7	63.64%	1.19E-10	TIF4631, CDC33, TIF11, TIF4632, CAF20, TIF3, TIF1,
	SP_PIR_KEYWORDS	initiation factor	6	54.55%	1.50E-10	TIF4631, CDC33, TIF11, TIF4632, TIF3, TIF1,
	SP_PIR_KEYWORDS	rna-binding	8	72.73%	3.43E-10	TIF4631, LHP1, CDC33, SGN1, TIF4632, HEK2, TIF3, TIF1,
	GOTERM_MF_ALL	translation initiation factor activity	6	54.55%	3.44E-10	TIF4631, CDC33, TIF11, TIF4632, TIF3, TIF1,
	GOTERM_BP_ALL	translational initiation	6	54.55%	2.72E-09	TIF4631, CDC33, TIF11, TIF4632, TIF3, TIF1,
	GOTERM_MF_ALL	translation factor activity, nucleic acid binding	6	54.55%	5.86E-09	TIF4631, CDC33, TIF11, TIF4632, TIF3, TIF1,
	GOTERM_CC_ALL	eukaryotic translation initiation factor 4F complex	4	36.36%	8.74E-09	TIF4631, CDC33, TIF4632, TIF1,
	GOTERM_BP_ALL	translation	7	63.64%	6.32E-08	TIF4631, CDC33, TIF11, TIF4632, CAF20, TIF3, TIF1,
	SP_PIR_KEYWORDS	protein biosynthesis	7	63.64%	3.31E-07	TIF4631, CDC33, TIF11, MRP7, TIF4632, TIF3, TIF1,
	GOTERM_CC_ALL	ribosome	7	63.64%	6.94E-07	TIF4631, CDC33, TIF11, MRP7, TIF4632, TIF3, TIF1,
yellow3	GOTERM_CC_ALL	ubiquitin ligase complex	9	90.00%	8.28E-18	HRT1, SGT1, SKP2, MET30, SKP1, CDC34, CDC4, UFO1, CDC53,
	GOTERM_CC_ALL	cullin-RING ubiquitin ligase complex	7	70.00%	1.17E-16	HRT1, MET30, SKP1, CDC34, CDC4, UFO1, CDC53,
	GOTERM_CC_ALL	SCF ubiquitin ligase complex	7	70.00%	1.17E-16	HRT1, MET30, SKP1, CDC34, CDC4, UFO1, CDC53,
	GOTERM_BP_ALL	SCF-dependent proteasomal ubiquitin-dependent protein catabolism	6	60.00%	1.91E-14	HRT1, MET30, SKP1, CDC34, CDC4, CDC53,
	GOTERM_BP_ALL	protein ubiquitination	7	70.00%	2.07E-11	HRT1, SGT1, MET30, SKP1, CDC34, CDC4, CDC53,
	GOTERM_BP_ALL	modification-dependent protein catabolism	8	80.00%	3.34E-11	HRT1, SKP2, MET30, SKP1, CDC34, CDC4, UFO1, CDC53,
	GOTERM_BP_ALL	ubiquitin-dependent protein catabolism	8	80.00%	3.34E-11	HRT1, SKP2, MET30, SKP1, CDC34, CDC4, UFO1, CDC53,
	GOTERM_BP_ALL	proteolysis during cellular protein catabolism	8	80.00%	3.89E-11	HRT1, SKP2, MET30, SKP1, CDC34, CDC4, UFO1, CDC53,
	GOTERM_CC_ALL	nuclear ubiquitin ligase complex	6	60.00%	4.06E-11	HRT1, MET30, SKP1, CDC34, CDC4, CDC53,
	GOTERM_BP_ALL	cellular protein catabolism	8	80.00%	6.06E-11	HRT1, SKP2, MET30, SKP1, CDC34, CDC4, UFO1, CDC53,
green3	GOTERM_BP_ALL	carbohydrate transport	8	80.00%	8.50E-15	HXT7, HXT2, HXT1, HXT3, HXT6, RGT1, MTH1, SNF3,
	GOTERM_BP_ALL	monosaccharide transport	7	70.00%	3.86E-14	HXT7, HXT2, HXT1, HXT3, HXT6, RGT1, MTH1,
	GOTERM_BP_ALL	hexose transport	7	70.00%	3.86E-14	HXT7, HXT2, HXT1, HXT3, HXT6, RGT1, MTH1,
	GOTERM_MF_ALL	glucose transporter activity	6	60.00%	1.00E-11	HXT7, HXT2, HXT1, HXT3, HXT6, SNF3,
	GOTERM_MF_ALL	monosaccharide transporter activity	6	60.00%	2.26E-11	HXT7, HXT2, HXT1, HXT3, HXT6, SNF3,
	GOTERM_MF_ALL	hexose transporter activity	6	60.00%	2.26E-11	HXT7, HXT2, HXT1, HXT3, HXT6, SNF3,
	GOTERM_MF_ALL	sugar transporter activity	6	60.00%	2.03E-10	HXT7, HXT2, HXT1, HXT3, HXT6, SNF3,
	GOTERM_MF_ALL	carbohydrate transporter activity	6	60.00%	4.28E-10	HXT7, HXT2, HXT1, HXT3, HXT6, SNF3,
	SP_PIR_KEYWORDS	sugar transport	6	60.00%	1.07E-09	HXT7, HXT2, HXT1, HXT3, HXT6, SNF3,
	GOTERM_MF_ALL	fructose transporter activity	5	50.00%	2.21E-09	HXT7, HXT2, HXT1, HXT3, HXT6,
