# Supplementary material for: Understanding network concepts in modules
Source: BMC Syst Biol. 2007 Jun 4;1:24. doi: 10.1186/1752-0509-1-24 (PMC3238286; doi:10.1186/1752-0509-1-24)
Supplement: Additional file 5 — Functional enrichment analysis (gene ontology) of the yeast gene co-expression modules (DAVID software). [file 1752-0509-1-24-S5.xls]

Module	Category	Term	Count	Percentage	PValue	Genes
turquoise	GOTERM_BP_ALL	cytoplasm organization and biogenesis	116	50.00%	1.35E-113	\DRS1, SPB1, ENP2, RCL1, ECM1, NSA2, UTP13, UTP15, UTP6, NUG1, DBP6, MAK21, RLI1, PNO1, SSF2, UTP5, RPP1, HCA4, KRI1, PXR1, KRR1, YTM1, UTP4, NOP4, NSA1, MPP10, FAF1, PWP1, LSG1, RIO1, NIP7, RIX1, ARB1, RRP46, ESF2, DIM1, MRD1, NOP15, NMD3, NOC3, RRP40, UTP11, MRT4, LOC1, PWP2, ROK1, UTP9, NOC2, IMP3, UTP21, UTP14, DBP3, NSR1, YAR1, LTV1, RLP24, NOP6, SAS10, ECM16, EMG1, RRB1, TIF6, NOP2, ARX1, I…
	GOTERM_BP_ALL	ribosome biogenesis and assembly	116	50.00%	1.35E-113	\DRS1, SPB1, ENP2, RCL1, ECM1, NSA2, UTP13, UTP15, UTP6, NUG1, DBP6, MAK21, RLI1, PNO1, SSF2, UTP5, RPP1, HCA4, KRI1, PXR1, KRR1, YTM1, UTP4, NOP4, NSA1, MPP10, FAF1, PWP1, LSG1, RIO1, NIP7, RIX1, ARB1, RRP46, ESF2, DIM1, MRD1, NOP15, NMD3, NOC3, RRP40, UTP11, MRT4, LOC1, PWP2, ROK1, UTP9, NOC2, IMP3, UTP21, UTP14, DBP3, NSR1, YAR1, LTV1, RLP24, NOP6, SAS10, ECM16, EMG1, RRB1, TIF6, NOP2, ARX1, I…
	GOTERM_BP_ALL	ribosome biogenesis	110	47.41%	2.08E-113	\DRS1, SPB1, ENP2, RCL1, ECM1, NSA2, UTP13, UTP15, UTP6, NUG1, DBP6, RLI1, PNO1, UTP5, RPP1, HCA4, KRI1, PXR1, KRR1, YTM1, UTP4, NOP4, NSA1, MPP10, FAF1, PWP1, LSG1, RIO1, NIP7, RIX1, ARB1, RRP46, ESF2, DIM1, MRD1, NOP15, NMD3, NOC3, RRP40, UTP11, MRT4, LOC1, PWP2, ROK1, UTP9, NOC2, IMP3, UTP21, UTP14, DBP3, NSR1, YAR1, LTV1, RLP24, NOP6, SAS10, ECM16, EMG1, RRB1, TIF6, NOP2, ARX1, IPI1, CGR1, RN…
	GOTERM_CC_ALL	nucleolus	106	45.69%	4.76E-100	\DRS1, SPB1, ENP2, RCL1, ECM1, UTP13, KRE33, SGD1, UTP15, UTP6, NUG1, DBP6, MAK21, PNO1, POL5, SSF2, UTP5, RPP1, HCA4, RPA49, KRI1, NOP13, LHP1, PXR1, RPA12, KRR1, YTM1, UTP4, NOP4, TRF5, NSA1, MPP10, FAF1, PWP1, RPC40, NIP7, ESF2, DIM1, MRD1, NOP15, NOC3, RPC19, UTP11, MRT4, PWP2, ROK1, UTP9, NOC2, NOP12, IMP3, UTP21, UTP14, DBP3, NSR1, RLP24, NOP6, SAS10, RPA43, ECM16, EMG1, RRB1, NOP2, CGR1, R…
	GOTERM_BP_ALL	rRNA metabolism	88	37.93%	4.25E-85	\DRS1, DBP3, SPB1, NSR1, ENP2, RCL1, UTP13, UTP15, NOP6, UTP6, SAS10, NUG1, DBP6, EMG1, ECM16, NOP2, TIF6, PNO1, IPI1, CGR1, RNT1, UTP5, NOP14, ERB1, NOP7, HCA4, RPP1, RPF1, ESF1, DBP9, DIP2, SPB4, RRP3, RRP1, RIA1, RRP8, PXR1, IMP4, UTP8, DBP7, KRR1, UTP4, RLP7, ENP1, NOP4, RRP12, DBP10, TRF5, MPP10, PWP1, FAF1, NOC4, MAK5, RIO1, NIP7, UTP10, RRP5, SNU13, BMS1, RIX1, RRP46, SOF1, NOB1, ESF2, RRS…
	GOTERM_BP_ALL	rRNA processing	86	37.07%	6.51E-85	\DRS1, DBP3, SPB1, NSR1, ENP2, RCL1, UTP13, UTP15, NOP6, UTP6, SAS10, NUG1, DBP6, ECM16, EMG1, NOP2, TIF6, PNO1, IPI1, CGR1, RNT1, UTP5, NOP14, ERB1, NOP7, HCA4, RPP1, RPF1, ESF1, DBP9, DIP2, SPB4, RRP3, RRP1, RIA1, RRP8, PXR1, IMP4, UTP8, DBP7, KRR1, UTP4, RLP7, ENP1, NOP4, RRP12, DBP10, MPP10, PWP1, FAF1, NOC4, MAK5, RIO1, NIP7, UTP10, RRP5, SNU13, BMS1, RIX1, RRP46, SOF1, NOB1, ESF2, RRS1, DIM…
	GOTERM_CC_ALL	nuclear lumen	120	51.72%	1.23E-73	\DRS1, SPB1, ENP2, ELP2, LOS1, RCL1, ECM1, UTP13, KRE33, SGD1, UTP15, UTP6, NUG1, DBP6, MAK21, PNO1, POL5, SSF2, UTP5, HCA4, RPP1, RPA49, KRI1, ELP3, NOP13, LHP1, PXR1, RPA12, KRR1, YTM1, UTP4, NOP4, TRF5, NSA1, MPP10, FAF1, PWP1, RPC40, NIP7, RIX1, RPC82, ESF2, DIM1, MRD1, NOP15, NOC3, RPC19, MRT4, UTP11, PWP2, ROK1, UTP9, NOC2, NOP12, IMP3, UTP21, UTP14, DBP3, NSR1, RAD3, RLP24, NOP6, SAS10, RP…
	GOTERM_BP_ALL	RNA metabolism	107	46.12%	1.71E-62	\DRS1, SPB1, ENP2, LOS1, RCL1, UTP13, UTP15, UTP6, NUG1, DEG1, DBP6, PNO1, GCD14, UTP5, RPP1, HCA4, PUS1, LHP1, PXR1, KRR1, UTP4, NOP4, TRF5, MPP10, MES1, FAF1, PWP1, RIO1, TRM8, NIP7, RIX1, RRP46, ESF2, DIM1, MRD1, BCD1, NOC3, RRP40, UTP11, MRT4, PWP2, ROK1, UTP9, NOP12, IMP3, UTP21, UTP14, TRM10, DBP3, DUS1, NSR1, NUC1, GCD10, NOP6, PRP43, SAS10, ECM16, EMG1, DBP2, TRM7, TIF6, NOP2, IPI1, CGR1,…
	GOTERM_BP_ALL	RNA processing	90	38.79%	7.40E-58	\DRS1, DBP3, SPB1, NSR1, ENP2, LOS1, RCL1, UTP13, UTP15, NOP6, UTP6, PRP43, SAS10, NUG1, DEG1, DBP6, ECM16, EMG1, NOP2, TIF6, PNO1, IPI1, CGR1, RNT1, UTP5, NOP14, ERB1, NOP7, HCA4, RPP1, RPF1, ESF1, DBP9, DIP2, SPB4, RRP3, RRP1, RIA1, LHP1, RRP8, PXR1, IMP4, UTP8, DBP7, KRR1, UTP4, RLP7, ENP1, NOP4, RRP12, DBP10, MPP10, PWP1, FAF1, NOC4, MAK5, RIO1, NIP7, UTP10, RRP5, SNU13, BMS1, RIX1, RRP46, SO…
	GOTERM_CC_ALL	membrane-enclosed lumen	120	51.72%	3.73E-56	\DRS1, SPB1, ENP2, ELP2, LOS1, RCL1, ECM1, UTP13, KRE33, SGD1, UTP15, UTP6, NUG1, DBP6, MAK21, PNO1, POL5, SSF2, UTP5, HCA4, RPP1, RPA49, KRI1, ELP3, NOP13, LHP1, PXR1, RPA12, KRR1, YTM1, UTP4, NOP4, TRF5, NSA1, MPP10, FAF1, PWP1, RPC40, NIP7, RIX1, RPC82, ESF2, DIM1, MRD1, NOP15, NOC3, RPC19, MRT4, UTP11, PWP2, ROK1, UTP9, NOC2, NOP12, IMP3, UTP21, UTP14, DBP3, NSR1, RAD3, RLP24, NOP6, SAS10, RP…
blue	GOTERM_BP_ALL	DNA metabolism	64	42.38%	1.31E-30	\CSM2, OGG1, HIF1, PAN2, MSH2, TOP3, RAD53, YRF1-3, YRF1-7, RAD27, CDC21, PMS1, CDC45, MRC1, PSY3, SAE2, YRF1-6, DPB2, YRF1-1, YRF1-5, CDC9, POL12, POL30, ASF2, CDC2, CAC2, YRF1-4, RFA1, EXO1, RNH203, RNH201, TOF1, RAD5, RNR3, SPT16, ECO1, ELG1, ESC8, CLB5, CLB6, RTT109, DOT1, PSF1, SMC1, POB3, POL1, PRI2, POL2, ZDS2, RNR1, RLF2, YRF1-2, RFA2, MSH6, SWD1, RNH202, SMC5, RFC3, TOP1, RFA3, HO, PIF1,…
	GOTERM_BP_ALL	DNA replication	33	21.85%	2.11E-27	\TOP3, MSH2, RAD27, CDC21, CLB5, CLB6, PMS1, PSF1, CDC45, POB3, DPB2, POL1, CDC9, PRI2, POL12, POL2, POL30, RNR1, CDC2, RFA2, MSH6, RFA1, EXO1, RNH203, RNH202, RNH201, RFC3, TOP1, RFA3, RNR3, CTF4, ECO1, ELG1, \""
	GOTERM_CC_ALL	chromosome	39	25.83%	2.20E-24	\MIF2, MSH2, IPL1, BUB1, MCD1, PMS1, PSF1, SMC1, CDC45, SMC3, MRC1, CTF3, CTF18, DPB2, POL1, CDC9, PRI2, POL12, POL2, POL30, RLF2, ASF2, CAC2, CDC2, RFA2, RFA1, SMC5, PDS5, TOF1, DUO1, RFC3, IRR1, RAD5, RFA3, SPT16, CTF4, ECO1, ELG1, RAD51, \""
	GOTERM_BP_ALL	cellular physiological process	146	96.69%	2.52E-19	\CSM2, PAN2, HIF1, AXL2, TOP3, MSH2, BUB1, PMS1, KEL2, MRC1, PSY3, CTF18, SPT21, DPM1, SCW10, DPB2, CSH1, YRF1-1, YRF1-5, TOS2, POL30, SEC53, SWE1, NBP1, NUD1, CDC2, YRF1-4, RFA1, EXO1, RNH203, SPC29, DUO1, LPP1, MDL1, RAD5, RNR3, EMP24, CLN2, LCB1, ECO1, ELG1, TOS4, BUD2, IPL1, YOX1, CLB5, CLB6, RTT109, PMT3, DOT1, BNI4, POB3, PAC11, YIF1, POL2, HXK2, STB1, HCM1, ZDS2, RNR1, RLF2, RFA2, PCL1, ES…
	GOTERM_BP_ALL	physiological process	147	97.35%	3.65E-19	\CSM2, PAN2, HIF1, AXL2, TOP3, MSH2, BUB1, PMS1, KEL2, MRC1, PSY3, CTF18, SPT21, DPM1, SCW10, DPB2, CSH1, YRF1-1, YRF1-5, TOS2, POL30, SEC53, SWE1, NBP1, NUD1, CDC2, YRF1-4, RFA1, EXO1, RNH203, SPC29, DUO1, LPP1, MDL1, RAD5, RNR3, EMP24, CLN2, LCB1, ECO1, ELG1, TOS4, BUD2, IPL1, YOX1, CLB5, CLB6, RTT109, PMT3, DOT1, BNI4, POB3, PAC11, YIF1, POL2, HXK2, STB1, HCM1, ZDS2, RNR1, RLF2, RFA2, PCL1, ES…
	GOTERM_BP_ALL	cellular process	146	96.69%	9.46E-19	\CSM2, PAN2, HIF1, AXL2, TOP3, MSH2, BUB1, PMS1, KEL2, MRC1, PSY3, CTF18, SPT21, DPM1, SCW10, DPB2, CSH1, YRF1-1, YRF1-5, TOS2, POL30, SEC53, SWE1, NBP1, NUD1, CDC2, YRF1-4, RFA1, EXO1, RNH203, SPC29, DUO1, LPP1, MDL1, RAD5, RNR3, EMP24, CLN2, LCB1, ECO1, ELG1, TOS4, BUD2, IPL1, YOX1, CLB5, CLB6, RTT109, PMT3, DOT1, BNI4, POB3, PAC11, YIF1, POL2, HXK2, STB1, HCM1, ZDS2, RNR1, RLF2, RFA2, PCL1, ES…
	GOTERM_BP_ALL	DNA repair	30	19.87%	1.70E-18	\CSM2, OGG1, PAN2, MSH2, RAD53, RAD27, PMS1, SMC1, PSY3, SAE2, DPB2, POL1, CDC9, PRI2, POL2, POL30, CDC2, RFA2, CAC2, MSH6, RFA1, EXO1, SMC5, RFC3, RAD5, RFA3, CTF4, ECO1, RDH54, RAD51, \""
	GOTERM_BP_ALL	DNA-dependent DNA replication	23	15.23%	2.11E-18	\CDC2, RFA2, MSH6, MSH2, RFA1, EXO1, CDC21, RFC3, PMS1, TOP1, RFA3, PSF1, CDC45, POB3, DPB2, POL1, CDC9, CTF4, PRI2, POL12, POL2, POL30, ECO1, \""
	GOTERM_BP_ALL	cell cycle	45	29.80%	3.32E-18	\MPS3, CSM2, SYF2, MIF2, CLN1, RAD53, TOP3, KCC4, TOS4, IPL1, YOX1, SWI4, CLB5, BUB1, CLB6, MCD1, PMS1, KEL2, DOT1, SMC1, SMC3, MRC1, SAE2, CTF18, CSM3, STB1, HCM1, SWE1, PCL1, MPS2, TUB4, WTM2, DUN1, PDS5, TOF1, DUO1, TOP1, IRR1, HSL1, CTF4, CLN2, GIN4, ECO1, RDH54, RAD51, \""
	GOTERM_BP_ALL	response to DNA damage stimulus	31	20.53%	1.55E-17	\CSM2, OGG1, PAN2, MSH2, RAD53, RAD27, PMS1, SMC1, PSY3, SAE2, DPB2, POL1, CDC9, PRI2, POL2, POL30, CDC2, RFA2, CAC2, MSH6, RFA1, EXO1, SMC5, DUN1, RFC3, RAD5, RFA3, CTF4, ECO1, RDH54, RAD51, \""
brown	SP_PIR_KEYWORDS	protein biosynthesis	58	52.73%	1.77E-52	\RPL18B, RPS2, RPS0A, RPL8A, RPL16A, RPL17B, RPL14A, RPS9A, RPS1B, HTS1, RPL27B, MAP1, RPS3, SUI1, RPL11A, RPL11B, TIF1, TIF2, RPL38, RPL10, RPS23A, TEF1, SUI3, RPL8B, RPL1B, RPL5, RPL21B, RPL3, RPL34B, RPS20, RPL32, TIF11, RPL9A, RPL42B, RPS24A, RPS14B, FRS1, CDC33, RPL43A, RPS28B, RPS29A, RPL40A, TIF3, RPL16B, RPS7B, TEF4, RPS5, RPL26B, SSB2, EFT1, EFT2, RPS12, RPS25A, GRS1, RPL9B, RPL13A, RPL2…
	GOTERM_CC_ALL	ribosome	57	51.82%	1.04E-50	\RPL18B, RPS2, RPS0A, RPL8A, RPL16A, RPL17B, RPL14A, RPS9A, RPS1B, RPL27B, MAP1, RPS3, SUI1, RPL11A, RPL11B, TIF1, TIF2, RPL38, RPL10, RPS23A, TEF1, SUI3, RPL8B, RPL1B, RPL5, RPL21B, RPL3, RPL34B, RPS20, EGD1, RPL32, TIF11, RPL9A, RPL42B, PAB1, RPS24A, RPS14B, CDC33, RPL43A, RPS28B, RPS29A, RPL40A, TIF3, RPL16B, ZUO1, RPS7B, TEF4, RPS5, RPL26B, RPL20A, EFT1, EFT2, RPS12, RPS25A, RPL9B, RPL13A, RP…
	GOTERM_CC_ALL	cytosolic ribosome (sensu Eukaryota)	46	41.82%	6.37E-49	\RPL18B, RPS2, RPS0A, RPL8A, RPL16A, RPS9A, RPL14A, RPL17B, RPS1B, RPS28B, RPL43A, RPS29A, RPL40A, RPL27B, RPL16B, MAP1, RPS3, RPL11A, RPL11B, RPL38, RPL10, RPS7B, RPS5, RPS23A, RPL26B, RPL8B, RPL20A, RPS12, RPL1B, RPS25A, RPL21B, RPL5, RPL3, RPL9B, RPL34B, EGD1, RPS20, RPL13A, RPL23B, RPL32, RPL9A, RPP2A, RPL42B, RPL7A, RPS24A, RPL12A, RPS14B, \""
	GOTERM_CC_ALL	ribonucleoprotein complex	64	58.18%	3.22E-47	\RPL18B, RPS2, RPS0A, RPL8A, RPL16A, RPL17B, RPL14A, RPS9A, RPS1B, RPL27B, MAP1, RPS3, SIK1, SUI1, RPL11A, RPL11B, TIF1, TIF2, RPL38, RPL10, RPS23A, TEF1, SUI3, RPL8B, RPL1B, RPL5, RPL21B, RPL3, RPL34B, RPS20, EGD1, RPL32, TIF11, RPL9A, RPL42B, PAB1, RPS24A, RPS14B, GAR1, NHP2, CDC33, RPL43A, RPS28B, RPS29A, RPL40A, TIF3, CBF5, RPL16B, ZUO1, RPS7B, TEF4, RPS5, RPL26B, NOP1, RPL20A, SSB2, EFT1, EF…
	SP_PIR_KEYWORDS	ribosome	43	39.09%	3.70E-40	\RPL18B, RPS2, RPS0A, RPL8A, RPL16A, RPS9A, RPL14A, RPL17B, RPS1B, RPS28B, RPL43A, RPS29A, RPL40A, RPL27B, RPL16B, RPS3, RPL11A, RPL11B, RPL38, RPL10, RPS7B, RPS5, RPS23A, RPL26B, RPL8B, RPS12, RPL1B, RPS25A, RPL21B, RPL5, RPL3, RPL9B, RPL34B, RPS20, RPL13A, RPL23B, RPL32, RPL9A, RPP2A, RPL42B, RPL7A, RPS24A, RPL12A, RPS14B, \""
	GOTERM_BP_ALL	protein biosynthesis	63	57.27%	6.80E-40	\RPL18B, RPS2, RPS0A, RPL8A, RPL16A, RPL17B, RPL14A, RPS9A, RPS1B, CAF20, HTS1, RPL27B, MAP1, RPS3, SUI1, RPL11A, RPL11B, TIF1, TIF2, RPL38, RPL10, RPS23A, TEF1, SUI3, RPL8B, RPL1B, RPL5, RPL21B, RPL3, RPL34B, RPS20, RPL32, TIF11, RPL9A, RPL42B, PAB1, RPS24A, RPS14B, FRS1, CDC33, SSZ1, RPL43A, RPS28B, RPS29A, RPL40A, TIF3, RPL16B, ZUO1, RPS7B, TEF4, RPS5, RPL26B, RPL20A, SSB2, EFT1, EFT2, RPS12, …
	GOTERM_MF_ALL	structural constituent of ribosome	44	40.00%	4.48E-38	\RPL18B, RPS2, RPS0A, RPL8A, RPL16A, RPS9A, RPL14A, RPL17B, RPS1B, RPS28B, RPL43A, RPS29A, RPL40A, RPL27B, RPL16B, RPS3, RPL11A, RPL11B, RPL38, RPL10, RPS7B, RPS5, RPS23A, RPL26B, RPL8B, RPL20A, RPS12, RPL1B, RPS25A, RPL21B, RPL5, RPL3, RPL9B, RPL34B, RPS20, RPL13A, RPL23B, RPL32, RPL9A, RPP2A, RPL42B, RPL7A, RPS24A, RPL12A, RPS14B, \""
	SP_PIR_KEYWORDS	ribonucleoprotein	43	39.09%	8.13E-37	\GAR1, RPS2, RPL18B, NHP2, RPS0A, RPL8A, RPL16A, RPS9A, RPL14A, RPL17B, RPS1B, RPS28B, RPL43A, RPS29A, CBF5, RPL16B, RPS3, RPL11A, RPL11B, RPL38, RPL10, RPS7B, RPS5, RPS23A, NOP1, RPL8B, RPS12, RPL1B, RPS25A, RPL21B, RPL3, RPL9B, RPL34B, RPS20, RPL13A, RPL23B, RPL32, RPL9A, RPP2A, RPL42B, RPL7A, RPS24A, RPL12A, RPS14B, \""
	GOTERM_BP_ALL	cellular biosynthesis	74	67.27%	1.04E-36	\LYS21, RPL18B, RPS2, RPS0A, RPL8A, RPL16A, RPL17B, RPL14A, RPS9A, RPS1B, CAF20, HTS1, RPL27B, MAP1, URA5, RPS3, SUI1, RPL11A, RPL11B, TIF1, TIF2, RPL38, RPL10, RPS23A, BAT1, CYS4, SUI3, TEF1, RPL8B, RPL1B, RPL21B, RPL5, LYS20, RPL3, RPL34B, RPS20, ILV5, RPL32, TIF11, RPL9A, RPL42B, PAB1, RPS24A, RPS14B, FRS1, GDH1, CDC33, SSZ1, RPS28B, RPL43A, RPS29A, RPL40A, TIF3, HIS1, RPL16B, DYS1, ZUO1, RPS7…
	GOTERM_BP_ALL	macromolecule biosynthesis	63	57.27%	1.38E-36	\RPL18B, RPS2, RPS0A, RPL8A, RPL16A, RPL17B, RPL14A, RPS9A, RPS1B, CAF20, HTS1, RPL27B, MAP1, RPS3, SUI1, RPL11A, RPL11B, TIF1, TIF2, RPL38, RPL10, RPS23A, TEF1, SUI3, RPL8B, RPL1B, RPL5, RPL21B, RPL3, RPL34B, RPS20, RPL32, TIF11, RPL9A, RPL42B, PAB1, RPS24A, RPS14B, FRS1, CDC33, SSZ1, RPL43A, RPS28B, RPS29A, RPL40A, TIF3, RPL16B, ZUO1, RPS7B, TEF4, RPS5, RPL26B, RPL20A, SSB2, EFT1, EFT2, RPS12, …
yellow	SP_PIR_KEYWORDS	sporulation	8	18.60%	1.41E-07	\SPO13, SPO19, DON1, SPS1, SPR3, SPO20, DIT2, SPO74, \""
	GOTERM_BP_ALL	meiotic cell cycle	8	18.60%	2.02E-05	\SPO13, NDJ1, SPO19, MSH4, DON1, RCK1, REC104, HOP2, \""
	GOTERM_BP_ALL	meiosis	8	18.60%	2.02E-05	\SPO13, NDJ1, SPO19, MSH4, DON1, RCK1, REC104, HOP2, \""
	GOTERM_BP_ALL	M phase of meiotic cell cycle	8	18.60%	2.02E-05	\SPO13, NDJ1, SPO19, MSH4, DON1, RCK1, REC104, HOP2, \""
	GOTERM_BP_ALL	spore wall assembly (sensu Fungi)	5	11.63%	7.97E-05	\DON1, SPS1, SPR3, SPO20, DIT2, \""
	GOTERM_BP_ALL	spore wall assembly	5	11.63%	7.97E-05	\DON1, SPS1, SPR3, SPO20, DIT2, \""
	GOTERM_CC_ALL	immature spore	4	9.30%	0.000134	\DON1, SPS1, SPR3, SPO20, \""
	GOTERM_CC_ALL	prospore membrane	4	9.30%	0.000134	\DON1, SPS1, SPR3, SPO20, \""
	GOTERM_CC_ALL	prospore	4	9.30%	0.000134	\DON1, SPS1, SPR3, SPO20, \""
	GOTERM_BP_ALL	sporulation (sensu Fungi)	6	13.95%	0.000239	\DON1, SPS1, SPR3, SPO20, DIT2, SPO74, \""
green	GOTERM_CC_ALL	nucleosome	9	10.59%	9.67E-13	\HHT1, HHT2, HTA1, CSE4, HHO1, HTB2, HHF1, HHF2, HTB1, HTA2, HTZ1, \""
	GOTERM_CC_ALL	nuclear nucleosome	8	9.41%	3.56E-12	\HHT1, HHT2, HTA1, CSE4, HHO1, HTB2, HHF1, HHF2, HTB1, HTA2, \""
	GOTERM_BP_ALL	cell organization and biogenesis	50	58.82%	6.19E-12	\KIP1, PSA1, FKS1, SPC98, CDC11, SUR4, TUB2, GAS1, HTA1, CIS3, MNN11, ECM25, HHF1, HHF2, CWH41, ARP7, SLK19, TEL2, STU2, SPA2, HTB1, TAO3, SIM1, WSC2, HTA2, CDC3, TIP1, EXG1, HHO1, SFB3, ECM33, CDC12, YCS4, HHT1, HHT2, SRM1, KIP3, GIC1, CDC42, MSB4, RAP1, COP1, MSB1, GYP6, PDS1, BBP1, MSB2, EXG2, MYO2, HTB2, HTZ1, CIN8, \""
	INTERPRO_NAME	IPR007125:Histone core	8	9.41%	7.56E-12	\HHT1, HHT2, HTA1, CSE4, HTB2, HHF1, HHF2, HTB1, HTA2, HTZ1, \""
	GOTERM_CC_ALL	nuclear chromatin	11	12.94%	1.09E-11	\RAP1, SRM1, HHT1, HHT2, HTA1, CSE4, HHO1, HTB2, HHF1, HHF2, HTB1, HTA2, HTZ1, \""
	SP_PIR_KEYWORDS	chromosomal protein	11	12.94%	1.16E-11	\RAP1, HHT1, HHT2, TEL2, HTA1, CSE4, HHO1, HTB2, HHF1, HHF2, HTB1, HTA2, HTZ1, \""
	SP_PIR_KEYWORDS	nucleosome core	7	8.24%	1.37E-11	\HHT1, HHT2, HTA1, HTB2, HHF1, HHF2, HTB1, HTA2, HTZ1, \""
	GOTERM_CC_ALL	obsolete cellular component	8	9.41%	2.31E-11	\HHT1, HHT2, HTA1, HHO1, HTB2, HHF1, HHF2, HTB1, HTA2, HTZ1, \""
	GOTERM_CC_ALL	chromatin	11	12.94%	5.68E-11	\RAP1, SRM1, HHT1, HHT2, HTA1, CSE4, HHO1, HTB2, HHF1, HHF2, HTB1, HTA2, HTZ1, \""
	SP_PIR_KEYWORDS	glycoprotein	22	25.88%	9.75E-11	\MNN2, SCT1, PMT1, TIP1, EXG1, SPI1, KEX2, ALG5, PMT4, MSB2, GAA1, GAS1, CIS3, EMP70, SIM1, EXG2, WSC2, GAS3, CWH41, MKC7, PMT2, GDA1, \""
red	SP_PIR_KEYWORDS	oxidoreductase	16	24.62%	5.25E-09	\COX5B, DLD1, GRE3, SOD2, UGA2, GPD1, COQ6, YPR1, HYR1, AHP1, CYB2, BNA1, GCY1, PRX1, GPD2, SPS19, \""
	GOTERM_CC_ALL	cytoplasm	56	86.15%	5.93E-09	\COX5B, DLD1, SSE2, GRE3, GTT1, SDP1, GLO1, UBX7, DCS2, MSC1, PEP4, COQ4, AHP1, SYM1, GCY1, PRX1, PHM7, PYK2, PRC1, CTT1, SOL4, NTH1, UGA2, PRB1, GPD1, COQ6, HSP42, ACN9, MSP1, BNA1, BNA5, FEN1, HSP104, SPS19, GAD1, YPR1, STF2, EMP46, TRM3, CYC7, GPD2, DAK1, MRP8, SOD2, FMP45, PNC1, YDC1, AMS1, RTN2, HUA1, DCS1, CYB2, EMI5, LAP4, HSP78, MPM1, \""
	GOTERM_MF_ALL	oxidoreductase activity	17	26.15%	8.24E-09	\COX5B, CTT1, DLD1, GRE3, SOD2, UGA2, GPD1, COQ6, YPR1, HYR1, AHP1, CYB2, BNA1, GCY1, PRX1, GPD2, SPS19, \""
	GOTERM_MF_ALL	catalytic activity	42	64.62%	1.62E-07	\COX5B, DLD1, GRE3, GAD1, SDP1, GTT1, GLO1, RAD2, PEP4, YPR1, TRM3, AHP1, GCY1, PRX1, GPD2, PYK2, PRC1, CTT1, DAK1, UGA1, NTH1, SOL4, SOD2, SNO4, UGA2, PRB1, PNC1, GPD1, AMS1, YDC1, COQ6, HYR1, DCS1, CYB2, MSP1, BNA1, BNA5, FEN1, LAP4, HSP104, SPS19, HSP78, \""
	GOTERM_BP_ALL	cellular catabolism	17	26.15%	2.26E-07	\PRC1, DAK1, GRE3, NTH1, SOL4, GAD1, GLO1, UBX7, UGA2, PRB1, PEP4, YPR1, DCS1, GCY1, LAP4, SPS19, PYK2, \""
	GOTERM_BP_ALL	response to stress	18	27.69%	2.57E-07	\CTT1, DAK1, GRE3, NTH1, SOD2, GAD1, RAD2, UGA2, PRB1, GPD1, YDC1, PEP4, STF2, HYR1, HSP42, GCY1, HSP104, HSP78, \""
	GOTERM_BP_ALL	catabolism	17	26.15%	3.95E-07	\PRC1, DAK1, GRE3, NTH1, SOL4, GAD1, GLO1, UBX7, UGA2, PRB1, PEP4, YPR1, DCS1, GCY1, LAP4, SPS19, PYK2, \""
	GOTERM_BP_ALL	response to stimulus	20	30.77%	1.15E-06	\CTT1, DAK1, GRE3, NTH1, SOD2, GAD1, GLO1, RAD2, UGA2, PRB1, GPD1, YDC1, PEP4, STF2, HYR1, HSP42, AHP1, GCY1, HSP104, HSP78, \""
	GOTERM_BP_ALL	coenzyme metabolism	10	15.38%	3.05E-05	\STF2, COQ4, SOL4, BNA1, GTT1, BNA5, GLO1, PNC1, PYK2, COQ6, \""
	GOTERM_BP_ALL	cellular macromolecule catabolism	12	18.46%	4.63E-05	\PRC1, DCS1, SOL4, NTH1, GRE3, GCY1, UBX7, LAP4, PRB1, PYK2, PEP4, YPR1, \""
black	GOTERM_CC_ALL	bud	14	30.43%	5.24E-12	\HOF1, MYO1, DBF2, IQG1, CLB2, BUD3, BUD4, CDC5, CHS2, MMR1, BUD8, MOB1, IST2, NUM1, \""
	GOTERM_CC_ALL	site of polarized growth	13	28.26%	1.75E-10	\HOF1, MYO1, DBF2, IQG1, CLB2, BUD3, BUD4, CDC5, CHS2, BUD8, MOB1, MMR1, NUM1, \""
	GOTERM_CC_ALL	bud neck	11	23.91%	2.36E-09	\CDC5, HOF1, DBF2, CHS2, MYO1, MMR1, MOB1, IQG1, BUD3, CLB2, BUD4, \""
	GOTERM_BP_ALL	mitotic cell cycle	13	28.26%	4.07E-08	\CDC20, ACE2, ALK1, NUF2, CLB1, SRC1, CLB2, APC1, FKH2, MOB1, SPO12, SWI5, KIP2, \""
	SP_PIR_KEYWORDS	cell cycle	12	26.09%	2.84E-07	\CDC5, CDC20, HOF1, DBF2, BUD8, IQG1, NUF2, CLB1, BUD3, CLB2, KIP2, APC1, \""
	GOTERM_BP_ALL	cell cycle	15	32.61%	5.79E-07	\CDC20, ACE2, DBF20, ALK1, NUF2, CLB1, SRC1, CLB2, APC1, CDC5, FKH2, MOB1, SPO12, SWI5, KIP2, \""
	GOTERM_CC_ALL	cytoskeleton	11	23.91%	8.91E-07	\CDC5, HOF1, DBF2, MYO1, MOB1, IQG1, NUF2, BUD3, CLB2, KIP2, BUD4, \""
	SP_PIR_KEYWORDS	mitosis	8	17.39%	3.90E-06	\CDC5, CDC20, HOF1, NUF2, CLB1, CLB2, KIP2, APC1, \""
	GOTERM_BP_ALL	cytokinesis	8	17.39%	4.86E-06	\HOF1, CHS2, YCK1, MYO1, BUD8, IQG1, BUD3, BUD4, \""
	SP_PIR_KEYWORDS	cell division	9	19.57%	6.51E-06	\CDC5, CDC20, HOF1, IQG1, NUF2, CLB1, CLB2, KIP2, APC1, \""
purple	GOTERM_CC_ALL	cytosolic ribosome (sensu Eukaryota)	39	79.59%	5.25E-57	\RPS9B, RPL15A, RPS6A, RPS16B, RPL26A, RPS25B, RPS22A, RPS26A, RPS8A, RPS8B, RPL4A, RPL27A, RPP2B, RPP1B, RPS7A, RPS29B, RPL4B, RPS30B, RPS10A, RPS26B, RPL25, RPS0B, RPL22A, RPL31B, RPL35B, RPS31, RPP1A, RPS1A, RPL1A, RPL24B, RPL24A, RPS15, RPS4A, RPP0, RPS14A, RPS28A, RPS18A, RPL28, RPL21A, RPL12B, \""
	GOTERM_CC_ALL	ribosome	42	85.71%	1.14E-51	\RPS9B, RPL15A, SUI2, RPS6A, RPS16B, RPL26A, RPS25B, RPS8A, RPS8B, RPS26A, RPS22A, RPL4A, RPL27A, RPP2B, RPP1B, RPS7A, RPS29B, RPL4B, RPS30B, RPS10A, RPS26B, RPL25, RPS0B, RPL22A, RPL31B, RPL35B, RPS31, RPP1A, TEF2, RPS1A, RPL1A, RPL24B, RPL24A, EFB1, RPS15, RPS4A, RPP0, RPS14A, RPS28A, RPS18A, RPL28, RPL21A, RPL12B, \""
	GOTERM_MF_ALL	structural constituent of ribosome	39	79.59%	2.89E-50	\RPS9B, RPL15A, RPS6A, RPS16B, RPL26A, RPS25B, RPS22A, RPS26A, RPS8A, RPS8B, RPL4A, RPL27A, RPP2B, RPP1B, RPS7A, RPS29B, RPL4B, RPS30B, RPS10A, RPS26B, RPL25, RPS0B, RPL22A, RPL31B, RPL35B, RPS31, RPP1A, RPS1A, RPL1A, RPL24B, RPL24A, RPS15, RPS4A, RPP0, RPS14A, RPS28A, RPS18A, RPL28, RPL21A, RPL12B, \""
	SP_PIR_KEYWORDS	ribosome	37	75.51%	1.46E-48	\RPS9B, RPL15A, RPS6A, RPS16B, RPL26A, RPS25B, RPS22A, RPS26A, RPS8A, RPS8B, RPL4A, RPL27A, RPP2B, RPP1B, RPS7A, RPS29B, RPL4B, RPS30B, RPS10A, RPS26B, RPL25, RPS0B, RPL22A, RPL31B, RPL35B, RPS31, RPP1A, RPL1A, RPL24B, RPL24A, RPS15, RPS4A, RPP0, RPS28A, RPS18A, RPL28, RPL21A, RPL12B, \""
	SP_PIR_KEYWORDS	protein biosynthesis	40	81.63%	5.73E-47	\RPS9B, RPL15A, SUI2, RPS6A, RPS16B, RPL26A, RPS25B, RPS22A, RPS26A, RPS8A, RPS8B, RPL4A, RPL27A, RPP2B, RPP1B, RPS7A, RPS29B, RPL4B, RPS30B, RPS10A, RPS26B, RPL25, RPS0B, RPL22A, RPL31B, RPL35B, RPS31, RPP1A, TEF2, RPL1A, RPL24B, RPL24A, EFB1, RPS15, RPS4A, RPP0, RPS28A, RPS18A, RPL28, RPL21A, RPL12B, \""
	GOTERM_MF_ALL	structural molecule activity	40	81.63%	4.45E-44	\RPS9B, RPL15A, RPS6A, RPS16B, RPL26A, RPS25B, RPS8A, RPS8B, RPS22A, RPS26A, RPL4A, RPL27A, RPP2B, RPP1B, RPS7A, RPS29B, RPL4B, RPS30B, RPS10A, RPS26B, RPL25, RPS0B, RPL22A, RPL31B, CWP2, RPL35B, RPS31, RPP1A, RPS1A, RPL1A, RPL24B, RPL24A, RPS15, RPS4A, RPP0, RPS14A, RPS28A, RPS18A, RPL28, RPL21A, RPL12B, \""
	GOTERM_CC_ALL	ribonucleoprotein complex	42	85.71%	2.36E-42	\RPS9B, RPL15A, SUI2, RPS6A, RPS16B, RPL26A, RPS25B, RPS8A, RPS8B, RPS26A, RPS22A, RPL4A, RPL27A, RPP2B, RPP1B, RPS7A, RPS29B, RPL4B, RPS30B, RPS10A, RPS26B, RPL25, RPS0B, RPL22A, RPL31B, RPL35B, RPS31, RPP1A, TEF2, RPS1A, RPL1A, RPL24B, RPL24A, EFB1, RPS15, RPS4A, RPP0, RPS14A, RPS28A, RPS18A, RPL28, RPL21A, RPL12B, \""
	GOTERM_CC_ALL	cytosol	40	81.63%	1.48E-41	\RPS9B, RPL15A, RPS6A, RPS16B, RPL26A, RPS25B, RPS8A, RPS8B, RPS22A, RPS26A, RPL4A, CDC19, RPL27A, RPP2B, RPP1B, RPS7A, RPS29B, RPL4B, RPS30B, RPS10A, RPS26B, RPL25, RPS0B, RPL22A, RPL31B, RPL35B, RPS31, RPP1A, RPS1A, RPL1A, RPL24B, RPL24A, RPS15, RPS4A, RPP0, RPS14A, RPS28A, RPS18A, RPL28, RPL21A, RPL12B, \""
	SP_PIR_KEYWORDS	ribosomal protein	33	67.35%	2.98E-40	\RPS9B, RPL15A, RPS6A, RPS16B, RPL26A, RPS25B, RPS22A, RPS26A, RPS8A, RPS8B, RPL4A, RPL27A, RPP2B, RPP1B, RPS7A, RPS30B, RPL4B, RPS29B, RPS10A, RPS26B, RPL25, RPS0B, RPL22A, RPL35B, RPL1A, RPS1A, RPL24B, RPL24A, RPS15, RPS4A, RPS14A, RPS18A, RPL21A, RPL12B, \""
	GOTERM_BP_ALL	protein biosynthesis	42	85.71%	2.60E-38	\RPS9B, RPL15A, SUI2, RPS6A, RPS16B, RPL26A, RPS25B, RPS8A, RPS8B, RPS26A, RPS22A, RPL4A, RPL27A, RPP2B, RPP1B, RPS7A, RPS29B, RPL4B, RPS30B, RPS10A, RPS26B, RPL25, RPS0B, RPL22A, RPL31B, RPL35B, RPS31, RPP1A, TEF2, RPS1A, RPL1A, RPL24B, RPL24A, EFB1, RPS15, RPS4A, RPP0, RPS14A, RPS28A, RPS18A, RPL28, RPL21A, RPL12B, \""
